# Supplementary material for: Genome-wide identification and functional validation of sterol C-22 desaturases and C-24 methyltransferases in Asparagus officinalis and Asparagus taliensis
Source: Front Plant Sci. 2025 Nov 18;16:1690526. doi: 10.3389/fpls.2025.1690526 (PMC12671487; doi:10.3389/fpls.2025.1690526)
Supplement: Supplementary file 11 [file Table1.xlsx]

## Sheet: Supplementary Table 1
Supplementary Table S1. C22SD and C24SMT genes identified in A. officinalis and A. taliensis with accessions used in phylogenetic analyses
C22SDs
Gene ID	Gene name	Species	Protein sequences
evm.model.AsparagusV1_01.2523	AofC22SD1	Asparagus officinalis	MDIFFLVSIFLSSLLLLILLQQLSYLRKKGPLPGPTFIVPFLGSAIPMVLNPTKFWFDQATSAKPTGFSANFLAGKFILFVRSTDLSHKIFANVHPDAFHFIGHAFGKKLFGEHNLIYMFDQPHKDLRRRIAPNFTPKALSTYIQVQHNVIVSHLRRWVEMSGHEKPIKLRFLCRDMNLETSQTSFVGPYLTPSARTQFNVDYNLFNVGLMAFPLDLPGFAFRNARLAVNRLINTLSSCVWKSKKEMKAGKEPSCLVDFWMQETMKETTEVSDAEIGGHLFDFLFAAQDASTSSLLWAVTLLESHPEVLDRVRKEVAVIWSPESGDPITAEQIREMKYTEQVAREVLRFRPPATMVPHIAGKDFPLTDWYTIPKGTIVFPSVFESSFQGFTEPDRFDPD…
evm.model.AsparagusV1_07.1756	AofC22SD2	Asparagus officinalis	MITTASSLTQSSAPSPSSSETRHEASTTWHDGDLLAATSHQPTHHASRRHTRGVHGVVTANPTNVEHMLKNNFRNFPKGSRFRSTLHDFLGQGIFNSDDRQWNIQRKTASFEFNTRSLRNFVVENVQQETETRLLPLLQDCADSGRVIDIQDVLERYAFDNVCKVAFNEDPACLASDELPGFADAFRDAAELSAGRFRYAFPGLWRIKKLFRVGSESIATVHDFAAKIIRSRMKERTISGKIQSADLLSRFISIDEYSEEFLRDIVISFILAGRETTSSALTWFFWLLSSRLDVEQKILEEIALVRGKSGNSEMAFEFDELREMQYLHAAITESMRLYPPVPTTMTRCQEDHVLPDGTEIKKGGFMSYNSYAMGRMEAIWGRDCREFRPERWLDENGMF…
evm.model.AsparagusV1_05.3569	AofC22SD3	Asparagus officinalis	MATKRQRKPSIGRQKIEIKRIENEESRQVCFSKRRAGLFKKANELSILCGAQVSLLVFSPAGKPFSFGHPSVDYVVDRYLMGRANGPRENTSTSRGVTLNVSGLNERYSSLTAKYEAEKKRKGELERVMKEVWLGDGQLDGVGLEGLEWLKMRLEGLKREVEVVMMSHQRVAPPPTTFEFCMAGNPVPYHRGYLGNFGQNQGQLYLPPPPSTLPFINDDSIMANGSNGFGYGEDYEEWLKIDSIVTTSSLVIAIILAFSLPLLLLLLRRSNGSNISNSNTPPGPISFPVFGNWLQVGNDLNHRYLAQLSRTHGPVFLLKLGSRNLVVVSDPKLATQVLHTQGVEFGSRPRNVVFDIFTGNGQDMVFTVYGDHWRKMRRIMTLPFFTNRVVNQYSPMWEQ…
evm.model.AsparagusV1_10.875	AofC22SD4	Asparagus officinalis	MNYLKAVTKEILRLHPPAPLLIPRESMETCQILSYKIPARTRVIINAWAIGRDPELWKEPDKFKTERFLSSNVDFRGRDFHFIPFGAGRRICPGMQAAISTLEVTLANLVHRFDWELPEGMEIKGLDMSEAPGLTTHRKEILYLAAKPVFTL*
evm.model.AsparagusV1_08.271	AofC22SD5	Asparagus officinalis	MRFMNNQRSVSSAAYGPLWRMLRRNLTAEILHLSRVKIYADGRDWVLGVLINHLHAQSKSSADGGVVAKDSFQFAMFCLLVLMCFGEKLDEKGIREIEVAVQDSLMYSRYLTVLAFLPRISKYLFWNRCKKALELRQKLMEVCLPLIKARREHKKQQKETEERFVFSYVDSILDIKLPEEGGRDLTEDEMLTLCNEFLVAGTDTTSTALQWIMAELVKNQDIQKKLIEEIEGVTKEKVKEEDLQKMPYLKAVVMEGLRRRPPGHFVLPHAVTKDIKFEGYLIPKKAVINFMVAEMSTDGKIWSDPMEFRPERFLPGGELHLEYFVANLVREFEWKTVEGEVLDLSGKQEFTLVMKYPLRARLIPRRN*
evm.model.AsparagusV1_06.1	AofC22SD6	Asparagus officinalis	MFLPCGLSVGSAITIIGKPLEAHEEHEKGDNVVLVSQFSVELQGLKAVDGEDPPRILHLNPRLRGDWSHTPVIEHNTCYRMQWGKAMRCNGLPSKDDDDSVDGFNKCEKWVRSDIVDLKESKTTSWLRRFIGRAKKPAMTWPFPFAEGRLFILTLRAGVEGYHINVGGRHVTSFPYRPGFTLEDATGLAIKGDVEVHSVYATSLPKSHPSFSLQRVLEMSDKWKSPPLPEEPIQLFIGILSATNHFAERMAVRKTWMQSSNIKSSNVVARFFVALNARKEVNSVLKKEAEYFGDIVILPFMDRYELVVLKTMAICEYGVQNLTAAYIMKCDDDTFIRVDAVLKEIRGVSQKKSLYMGNLNLLHRPLRSGKWAVTYEEWPEDIYPPYANGPGYIISSDIA…
Ata01G028090.1	AtaC22SD1	Asparagus taliensis	MDALTFLISILLSSLLLLLILLQQLSYLRKKGPLPGPNFIVPFLGSVIPMILNPTKFWLGQADSAKPAGLSANFLVGKFILFIRSTDLSHKIFANVRPDAFHLIGHPFGKKLFGEHNLIYMFDQAHKDLRRRIAPNFTPRALSTYLRVQQDVIVAHLGRWVEMSGPNKPIKLRTLCRDMNLETSQNVFAGPYLSSSARSQFNLDYNLFNVGLMAIPFDLPGFAFRSARLAVDRLIETLSACVSKSKAEMRAGREPSCLVDFWMQDTLREIAAAEEGGAPPPPETGDLEVGGHLFDFLFAAQDASTSSLLWALTLLDSHPDVLDRVRKEVAAIWSPEGGHPITAEQIREMKYTEQVAREVVRFRPPATMVPHIAGEDFQLTDWYTIPKGTIVFPSVFESS…
Ata01G028120.1	AtaC22SD2	Asparagus taliensis	MDIFFLMSIFLSSLLLLILLQQLSYLRKKGPLPGPTFIVPFLGSAIPMILNPTKFWFDQATSAKPTGFSANFLAGKFILFVRSTDLSHKIFANVHPDAFHFIGHPFGKKLFGEHNLIYMFDQPHKDLRRRIAPNFTPKALSTYIQVQHNVIVSHLNRWVEMSGHEKPIKLRFLCRDMNLETSQTVFVGPYLTLSARSRFNVDYNLFNVGLMAFPFDLPGFAFRNARLAVDRLINTLSSCVSKSKKEMKAGKEPSCLVDFWMQETMKEITEVSDVEIGGHLFDFLFAAQDASTSSLLWAVTLLESHPEVLDRVRKEVAVIWSPESGDRITAEQIREMKYTEQVAREVLRFRPPRDNDWYAIPKGTIVFPSVFESSFQGFNEPDRFDPDRFGNERLEGRVF…
Ata05G042580.1	AtaC22SD3	Asparagus taliensis	MATSQIHRHAALSSPLTVLLLLALVAAASSSSSSNLLLFPSQPPPYTSIVTTSSLIIILAFSLLLLLRRNGSNSNSHSHTPPGPISFPIFGNWLQVGNDLNHRYLLGSRNLVVVSDPKLATQVLHTQGVEFGSRPRNVVFDIFTGNGQDMVFTVYGDHWRKMRRIMTLPFFTNRVVNQYSPTWEQEMDLVVKDLFSDSEQAKKGMVIRKRLQLMLYNIMYRMMFDARFESQSDPLFQQATKFNSERSRLAQSFDYNYGDFIPILRPFLRGYLNKCRNLQSRRLAFFNGYYVEHRRKVMASNDDRQKLRCAIDHILEAEKNGEISSENVLYIVENINVAWAIAELVNHPRVQGKVRQEIFGVLGREGPAVTEANLAQLPYLQAVVKETLRLHTPIPLLVP…
Ata0G001960.1	AtaC22SD4	Asparagus taliensis	MDLTENKFLSIGLLFLGTLVFIKFVSAILTPGSGRKRLPPLVKAIPVIGGLIRFMKGPIIMIREEYQKLGSVFTVNLLNRKITFFIGPEVSSHFFKAPEADLSQQEVYQFNVPTFGPGVVFDVDYSVRQEQFRFFTEALRVTKLKSYVDQMVVEAEDYFSKWGESGTVDLKYELEHLIILTASRCLLGREVRDKLFDDVSALFHDLDNGMRPISVIFPYLPIPAHRRRDRARARIAEIFATIIKSRKCSGRAEDDMLQCFIDSKYKDGRPTTEGEITGLLIAALFAGQHTSSITSTWTGAYLLKYQNFLSAAVQEQKDLLKKHGDKIDHDILAEMDVLYRCIKEALRLHPPLIMLLRHSHSGFSVKTKEGIEYDIPKGHIVATSPAFANRLPHIYKNPD…
Ata09G008170.1	AtaC22SD5	Asparagus taliensis	MDLTENKFLSIGLLFLGTLVFIKFVSAILTPGSGRKRLPPLVKAIPVIGGLIRFMKGPIIMIREEYQKLGSVFTVNLLNRKITFFIGPEVSSHFFKAPEADLSQQEVYQFNVPTFGPGVVFDVDYSVRQEQFRFFTEALRVTKLKSYVDQMVVEAEDYFSKWGDSGTVDLKYELEHLIILTASRCLLGREVRDKLFDDVSALFHDLDNGMRPISVIFPYLPIPAHRRRDRARARIAEIFATIIKSRKCSGRAEDDMLQCFIDSKYKDGRPTTEGEITGLLIAALFAGQHTSSITSTWTGAYLLKYQNFLSAAVQEQKDLLKKHGDKIDHDILAEMDVLYRCIKEALRLHPPLIMLLRHSHSGFSVKTKEGIEYDIPKGHIVATSPAFANRLPYIYKNPD…
Ata06G007420.1	AtaC22SD6	Asparagus taliensis	MSKQGVRGPKARFLVGNLPEIASLVAKTTSSDMECVDHDIVGRLLPHYVLWSKIYGKRFVYWYGSEPRLCLTDTDMIKEFLSSKHVQSSGKSWMQQQGTKNFIGQGVLMANGSNWFHQRHVVAPAFMGEKLKGHLGYMVECTKKTIAVLHDTIKSGAKEVEIGEYLTRLTGDIISRTEFDTSYEKGKKIFELLTRMQSFTAKSSRYLWIPGSRFFPSKFRGEIKSLKFEVEKLLMEIIESRKDGVEIGRSSSYGKGLLGMLLAEAQKKSEGFSYSLQLVMDECKTFFFAGHETSALLLTWTVMLLATNPSWQEKARAEVREVCGDETPMPEQISKLNWLHRIINESLRLYPPASLLPRMAFEDIKLGDLHIPKGLSIWIPVLAIHHDEEIWGKDANEFN…
NP_001234514.1	SlCYP710A11	Solanum lycopersicum	MASIWGLLSPWIPYFISFIAFLLLLEQISYIKKKRFLPGPTLVFPFLGNVIPLVTNPTKFWDLQSALAKSTSHGFSVNYIIGKFILYIHSTDLSHKVFANVRPDAFHLIGHPFGKKLFGEHNLIYMFGQEHKDLRRRIAPNFTPKALGTYTDIQQRIIIKHFKSWLDEASKSPNTPIPLRLLCRDMNLDTSQTVFVGPYLDGESRKRFNVDYNYFNVGLMKLPVDLPGFAFRNARLAVGRLVDTLSVCVEQSLNKMKNEEEPTCLIDFWMQENLREINEAKINGLQKPFQYSNKELGGYLFDFLFAAQDASTSALLWAIVLLDSHPQVLEKVRSDVARFWSPESEEPLTAEMLREMKYLEAVAREIIRIRAPATMVPHIAGEEFRLTEDYVIPKGTIVF…
BAE71351.1	AtCYP710A1	Arabidopsis thaliana	MVFSVSIFASLAPYLISAFLLFLLVEQLSYLFKKRNIPGPFFVPPIIGNAVALVRDPTSFWDKQSSTANISGLSANYLIGKFIVYIRDTELSHQIFSNVRPDAFHLIGHPFGKKLFGDHNLIYMFGEDHKSVRRQLAPNFTPKALSTYSALQQLVILRHLRQWEGSTSGGSRPVSLRQLVRELNLETSQTVFVGPYLDKEAKNRFRTDYNLFNLGSMALPIDLPGFAFGEARRAVKRLGETLGICAGKSKARMAAGEEPACLIDFWMQAIVAENPQPPHSGDEEIGGLLFDFLFAAQDASTSSLLWAVTLLDSEPEVLNRVREEVAKIWSPESNALITVDQLAEMKYTRSVAREVIRYRPPATMVPHVAAIDFPLTETYTIPKGTIVFPSVFDSSFQGF…
BAE80316.1	AtCYP710A2	Arabidopsis thaliana	MVFSVSIFASLAPYLVSALLLFFLIEQLSYLVKKRNLPGPLFVPPIIGNAISLVRDPTSFWFKQSDTAGTSPGLAANYLIGKFIIYIRDTELSHQIFSNVRLEAFHPLGHPFGKQLFGDHSLIYLFGEDHKTVRRHLAPNFTPKALSTYSDLQQIVMLRHLRQWEESFSGGTKPVSMRDLVRELNLETSQTVFVGPYLDKEARNTFCTDYNLFNLGSMALPINLPGFAFNKARRAVMNLEKTLSVCAGKSKKRMATGEEPTCLIDFWMHAFVTEIESGNPPPLHSEDEAIGGLLFDFLFAAQDASTSSLLWAVTFLESHPKVLSKVREEVAKIWSPQSGHLITADQLAEMKYTRAVAREVVRYRPPATMVPHIATNDFPLTESYTIPKGTIVFPSVFDA…
EAA32679.1	NcErg5	Neurospora crassa	MASNATSFTSPLASAKLGTVAVPPQLEYVIDTISQASGWTIVFTLLAVLVAWDQIKYVLNKGTIAGPSWKIPFIGPFLESLDPKFEEYYAKWLSGPLSCVSVFHKFVVIASTRDMARKVFNSPSYVKPCVVDVAHKLLGADNWVFLDGPAHVEFRKGLNGLFTRRALEIYLPGQEEVYNRYFKSFLEITKNAGGKPVPWMPHFREVITAVSCRSFVGHYISDEAVKKIADDYYLITAALELVNFPIIIPYTKTWYGKKAADMVLAEFAKCAAKSKVRMAAGGEATCIMDAWIKQMIDSKKWREAVASGNTEGLEKPTHLLRDFTDYEISQTIFTFLFASQDATSSAATWLFQIMAQRPDVLDRVREENLKVRNGDIHAPINMEQLESMTYTRAVVRELL…
NP_001307723.1	ZmCYP710A1	Zea mays	MAAQSLSVPVPMPSSLDLRAAAPFLVAAVALYFLMEQVSYHRKKGPLPGPALVVPFLGSVAHMIRDPTGFWDAQAARAKRSGAGLAADFLVGRFVVFIRDSELSHRVFANVRPDAFHLIGHPFGKKLFGDHNLIYMFGEDHKDLRRRIAPNFTPRALSTYAALQQRVILAHLRRWLDRSGGGGGGAFPIRVPCRDMNLETSQTVFVGPYLAGEARRRFERDYNLFNVGLMALPIDLPCFAFRRAREGVARLVRTLGECARQSKARMRAGGEPECLVDFWMQDTLREMDEAAAAGRPPPAHTDDEEIGGFMFDFLFAAQDASTSSLCWAVSALDSHPEVLARVRAEVSAAWSPDSGEPMTAETIQGMRYTQAVAREVVRHRPPATLVPHIAGEAFQLTEW…
XP_015648135.1	OsCYP710A1	Oryza sativa japonica	MAAVVDFLDLRAAAPFVVAALAFYFLVEQLSYHRKKGPLPGPPLVVPFVGSVAHMIRDPTGFWDAQAARARKSGAGLAADFLIGRFVVFIRDSELSHRVFANVRPDAFHLIGHPFGKKLFGDHNLIYMFGEDHKDLRRRIAPNFTPRALSTYAAIQQRVILSHLRRWLDRSAANGGKAEPIRVPCRDMNLETSQTVFAGPYLTKEAREKFERDYNFFNVGLMALPVDLPGFAFRSARLGVARLVRTLGECARASKARMRAGGEPECLVDFWMQETVREIDEAKAAGKPPPAHTDDEELGGFLFDFLFAAQDASTSSLCWAVSALDSHPDVLAGVRAEVASLWSPESGEPITAEKIAEMKYTQAVAREVVRHRPPATLVPHIAGEEFQLTEWYTIPKGTI…
XP_003546088.1	GmCYP710A11	Glycine max	MKALTLASLLASFSFTELTSYLACFILLLLLLEQISYIVKKGSIPGPSLVLPFLGNAIPLVRNPTKFWDLQSSFAKSTPLGFSANYIIGNFIVFIRDSELSHKIFSNVRPDAFRLVGHPFGKKLFGEHNLIYMTGQDHKNLRRRIAPNFTPKALSTYTSLQQIIILNHLKSWVSQAQAQGSYSIPLRILARDMNLETSQTVFVGPYLGLKARERFERDYFLFNVGLMKLPFDFPGTAFRNARLAVDRLVVALGTCTEMSKTRMRTLGEEPSCLIDYWMQDTLREIEEAKLAGETPPPFSTDAEIGGYLFDFLFAAQDASTSSLLWAVALLESHPEVLAKVRAEVAGIWSPESDELITADMLREMKYTQAVAREVVRFRPPATLVPHVAAERFPLTESYT…
XP_002276613.1	VvCYP710A11	Vitis vinifera	MESSSTLVFSFASVAPYLLSLIALLVFLEQISYLKRKRLIPGPPFVFPFIGNAVSLIRNPTKFWDIQSSLARSSDLGISANYIVGKFIVFIRSTDLSHKIFANVRPDAFHLVGHPFGKKLFGEHNLIYTMGQQHKDIRRRIAPNFTPRALAAYTSLQQVIILKHLMAWEALASKASPTPISLRLLCREMNLDTSQTVFVGPYLSQEARERFNRDYNLFNVGLMKLPFDLPGFAFREARLAVDRLIKTLAGCTDDSKATMEAGEEPRCLIDFWMQETLREIAAATDSGEPLPPHSGNAEIGGHLFDFLFAAQDASTSSLLWAVTLLDSHPEVLAKVREEVAGIWSPESDTLITAEQLREMKYTEAVAREVVRIRAPATMVPHIAGEDFQLTESYTIPKGT…
XP_008783936.2	PdCYP710A11	Phoenix dactylifera	MDGDTIRRALAASGPYLLCCVILLVLLEQLSYLRKKGPLPGPHLIVPFIGSAVPMIRHPTRFWERQAALAKSSGLGFSADYLVGRFILFIRSTELSHKVFSNVRPDAFHLIGHPFGKKLFGEHNLIYMFEQRHKDLRRRIAPNFTPRALSIYLAIQQRVILSHLRRWLELSSPSKPLRLRLLCRDLNLETSQTVFAGPYLTPAARDQFNRDYNLFNVGLMAIPFDFPGFAFRRARLAVTRLIQTLSGCVSQSKDRMRAGEEPSCLVDFWMHDSLREIAEAADSGAPPPPETGDLEIGGHLFDFLFAAQDASTSSLLWAVALLESHPEVLEKVRAEVAALWSPESGKPIGAEQLREMRYTEAVAREVVRFRPPATMVPHIAGEPFPLTEWYTIPKGAIVF…
C24SMTs
Gene ID	Gene name		Protein sequences
evm.model.AsparagusV1_03.1482	AofC24SMT1-1	Asparagus officinalis	MMLTMSKTGALDLASGLGGKINKKEVESAVEQYEKYHVYHGGDEETRKTNYSDMVNKYYDLATSFYEFGWGESFHFAPRWKGESLRESIKRHEHFLALQLGLKSGMKVLDVGCGIGGPLREIARFSSTSITGLNNNEYQISRGVELNKESGLAENCNFVKADFMKMPFTDSTFDAIYAIEATCHAPDALGCYKEIYRVLKPGQCFAAYEWCMTDHFNPENEVHQKIKAEIELGNGLPDVRSTRQCLEALKLAGFEVIWEKDLAVDSPLPWYLPLDTSVISITSFRLTSFGRFLTKSMVKALEFVRLAPAGSDRVSSFLEKAAEGLVEGGRKEIFTPMYFFLVRKPHSAS
evm.model.AsparagusV1_07.3723	AofC24SMT1-2	Asparagus officinalis	MNNNDCQISRGMELNNISGLGERCNFVKADFLKLPFADNTFDAVYTIEPTCHAPDALGCYKEIFAVLKPGPCVAAYECCMTNHFDPENEVHQMIKSELELSNGLPDIRSTSQCLVALKLAGFEVVWEKDLAVDSPLPWYLPLDINVFSITRFRLTSFGRFITKSFVKTLQFVGLSPAGSDRDSSFLEKAAGGLVEGGRKEIFTPMYFFIVRKSRSDS*
evm.model.AsparagusV1_01.354	AofC24SMT2-1	Asparagus officinalis	MEASQVGVEREVQRSYWIEHSKVLTVEAMMLDSRASDLDKEERPEVLSLLPPYKGKSVVELGAGIGRFTGELAKEAGHILATDFIESVIKKNESINGHFKNASFLCADVTSPDLKIEPESVDLIFSNWLLMYLSDIEVETLAERMVKWLKVGGCIFFRESCFHQSGDSKRKVNPTHYREPRFYTKVFKECHTYDDHGNSFELSLITYKCIGAYVRNKKNQNQVLPLPTPXXXXICWMWQKGKSDDDRGFQRFLDNVQYKTNGILRYERVFGEGYVSTGGLETTKEFVAKLDLKPDQKVLDVGCGIGGGDFYMAENFDVDVIGIDLSINMVSFALERAIGRKCSVEFEVADCTKKVYPDHTFDVIYSRDTILHIQDKPALFRNFFKWLKPGGKVLVSDYC…
evm.model.AsparagusV1_05.2788	AofC24SMT2-2	Asparagus officinalis	MGATEAVVVEVEVAREERRGEAGRARPSSAAGSRVMRRRRRDDGAGEAEREIQKSYWMEHSKDLSVEAMMLDSRASDLDKEERPEVLSLLPPYKGKSVLELGAGIGRFTGELAKEAGHILAMDFIESAIKKNESINGHFENASFKCADVTSPDLQIEPESVDLIFSNWLLMYLSDIEVEKLAERMVKWLKVGGFIFFRESCFHQSGDSKRKVNPTHYREPRFYTKVFKECHAYDQQGNSFELSLITYKCIRAYVKNKKNQNQICWMWQKVKSDDDRGFQRFLDNVQYKTNGILRYERVFGEGFVSTGGIDTTKEFVAKLELKPGQKVLDVGCGIGGGDFYMAENFDVDVIGIDLSVNMVSFALERAIGRKCSVEFEVSDCTKKIYPDNTFDVIYSRDTI…
Ata03G019380.1	AtaC24SMT1-1	Asparagus taliensis	MSKTGALDLASGLGGKINKKEVESAVEQYEKYHVYHGGDEETRKTNYSDMVNKYYDLATSFYEFGWGESFHFAPRWKGESLRESIKRHEHFLALQLGLRSGMKVLDVGCGIGGPLREIARFSSTSITGLNNNEYQISRGVELNKESGLGENCNFVKADFMKMPFADSTFDAIYAIEATCHAPDALGCYKEIYRVLKPGQCFAAYEWCMTDHFNPENEVHQKIKAEIELGNGLPDVRSTRQCLEALKLAGFEVIREKDLAVDSPLPWYLPLDTSVISITSFRLTSFGRFITKSMVKALEFVRLAPAGSDRVSSFLEKAAEGLVEGGRKEIFTPMYFFLVRKPHSAS
Ata07G044690.1	AtaC24SMT1-2	Asparagus taliensis	MSKTGALILHLVLADRSRRSKFNLLWNICHGGDEKTRKANYSDMGESIHFAPRWKGDSLHESIKRHEHFLALQLGLTSGMKVLDVGCEIDGPLREIARFSSTFITGLNNNDCQISRGVEQNKISGLGERCNFVKADFLKLPFAHNTFEAVYTIEPTFHAPDALGCYKDIFRVLKPGPCVAAYECCMTNHFDPENEVHQMIKSELELSNGLPDIRSTSQCLVALKLAGFEVVWEKDLAVDSPLPWYLPLDINVFFITSFRLTSFGRFITKSLVKTLQFVGLSPAGSDTVSSFLEKAAGGLVEGGRKEIFTPMYFFIVRKPRSDS
Ata04G023850.1	AtaC24SMT2-1	Asparagus taliensis	MDAGALLWTAGVVGAGVLYWFVWVMGSAEVKGKRAVDLKMGSITNDKVQDNYKQYWSFFRRPKQTAVDSSERVPDFVDTFYNLVTDIYEWGWGQSFHFSPSLPGKSHREETRIHEERVVDLIGARPGQRILDVGCGVGGPMRAIAAKSGSKVVGITINEYQVGRARAHNKKAGLDSTCEVVCGNFLQMPFADSSFDGAYSIEATCHAPQLEDVYSEVFRVLKPGGLYVSYEWVTTELYKAEDPEHVETIQGIERGDALPGLRAYNEIAAIAEEVGFEVLEEEDLAKPPAGPWWTRLKMGKIAYWRNHVLVNVMTFLRIAPKGVVEVHEMLYETAIHLANGGDKGIFSPMHMILCRKPIEKNNEG
Ata03G025910.1	AtaC24SMT2-2	Asparagus taliensis	MLDLSGKSSTSQSSKKPQGYLRGDALPGLRAYNEIAAIVKKVGFEVLEEEDLAKPPAGPWWTRLKMGKIAYWRNHVLVNIMTFLRIAPKGVVEVHEMLYETAIHLANGGDKGIFTPMHMILCKKPIEKN
Ata01G004350.1	AtaC24SMT2-3	Asparagus taliensis	MEASQVGVEREVQRSYWTEHSKDLTVEAMMLDSRASDLDKEERPEVLSLLPPYKGKSVVELGAGIGRFTGELAKEAGHILATDFIESVIKKNESINGHFKNASFLCADVTSPDLKIEPESVDLIFSNWLLMYLSDTEVETLAERMVKWLKVGGCIFFRESCFHQSGDSKRKVNPTHYREPRFYTKVFKECHTYDDHGNSFELSLITYKCIGAYARNKKNQNQICWMWQKVKSDDDRGFQRFLDNVQYKSNGILRYERVFGEGYVSTGGLETTKEFVAKLDLKPGQKVLDVGCGIGGGDFYMAENFDVDVIGIDLSINMVSFALERAIGRKCSVEFEVADCTKKVYPDHTFDVIYSRDTILHIQDKPALFRDFFKWLKPGGKVLVSDYCRRTGKPSEEFA…
Ata05G032500.1	AtaC24SMT2-4	Asparagus taliensis	MAAAQGEAEREIQKSYWMEHSKDLSVEAMMLDSRASDLDKEERPEVLSLLPPYKGKSVLELGAGIGRFTGELAKEAGHILAMDFIESAIKKNESINGHFENASFKCADVTSPDLQIEPESVDLIFSNWLLMYLSDTEVEKLAERMVKWLKVGGFIFFRESCFHQSGDSKRKVNPTHYREPRFYTKVFKECHAYDHQGNSFELSLITYKCIRAYVKNKKNQNQICWMWQKVKSDDDRGFQRFLDNVQYKTNGILRYERVFGEGFVSTGGIDTTKEFVARLELKPGQKVLDVGCGIGGGDFYMAENFDVDVIGIDLSVNMVSFALERAIGRKCSVEFEVSDCTKKIYPDNTFDVIYSRDTILHIQDKPALFRDFFKWLKPGGKVLISDYCRKSGRPSEEFA…
Ata04G010600.1	AtaC24SMT2-5	Asparagus taliensis	MNFSVRLLFFKNNDSLHEPKKIVDVGCGLGGSCIYLARKYGADCCGITLSPVQAQRAQALAAAEGLADKVSYQVADALNQPFPDGQFDLVWSMECAEHIPDKTKFVSELERVAAPGATIVITTWCHRDLCPDEVSLNLKEKNLLNKLSSSHNLPNWCSAADYVKTAQSLNLLDIKTDDWSENVMPFWPAVLRSLLTWRGLISFLGSGWKTIRGAPVMPQLIEGYKKNVIKYTIITCRKPL
NP_001241131.1	GmSMT2-1	Glycine max	MDPLSLFCTGALLAGGLYWFVCVLGPAEQKGKRATDLSGGSISAEKVQDNYKQYWSFFRRPKEIETADKVPDFVDTFYNLVTDIYEWGWGQSFHFSPSIPGKSHRDATRLHEEMAVDLIEAKPGNRILDVGCGVGGPMRAIAAHSRANVVGITINEYQVNRARMHNKKAGLESLCEVVCGNFLKMPFPDNSFDGAYSIEATCHAPKLEEVYAEIFRVLKPGALYVSYEWVTTDKYRGDDPEHVEVIQGIERGDALPGLRNYTDIAETARKVGFAVVKERDLAKPPAQPWWSRLKMGRIAYWRNHIVVTVLAALGIAPKGTVDVHEMLFKTADYLTRGGDSGIFSPMHMILCRKPHDKDDHN
NP_001304482.2	GmSMT2-2	Glycine max	MDSLSLFCTGALLAGGLYWFVCVLGPAEQKGKRATDLSGGSISAEKVQDNYKQYWSFFRRPKEIETADKVPDFVDTFYNLVTDIYEWGWGQSFHFSPSIPGKSHREATRLHEEMAVDLIEAKPGNKILDVGCGVGGPMRAIAAHSRANVVGITINEYQVNRARMHNKKAGLDSLCEVVCGNFLKMPFVDNSFDGAYSIEATCHAPKLEEVYAEIFRVLKPGALYVSYEWVTTDKYSGDDPEHVEVIQGIERGDALPGLRSYAEIAETARKVGFAVVKERDLAKPPALPWWSRLKMGRIAYWRNHIVVTVLAALGIAPKGTVDVHEMLFKTADYLTRGGDSGIFSPMHMILCRKPHDKDEQNSG
NP_001131331.2	ZmSMT2	Zea mays	MEAATMAWTAAVVGAGLVYWFVWVMGAAEVKGKRAVDLKMGSITRDKVQDKYTQYWSFFRRPKETATTAASAEKVPAFVDTFYNLVTDIYEWGWGQSFHFSPSLPGRSHRDATRVHEERVADLLGARPGHRLLDVGCGVGGPMRAIAAHSGSDVVGITINEYQVKRARAHNRKAGLDSPRCEVVCGNFLSMPFPDASFDGAYSIEATCHAPRLQDVYGEVYRVLKPGRLYVSYEWVTTPLYHAEDPGHVECVHGIERGDALPGLRRQDEIAAIAKEAGFEVLKEQDLALPPALPWWTRLKMGRIAYWRNSIVVRVLTLLRIAPKGVSEVHEMLYETAQHLTRGGETGIFTPMHMVLLRKPPAAASTEEEAK
NP_001238391.2	GmSMT1	Glycine max	MDLASNLGGKIDKAEVLSAVQKYEKYHVCYGGQEEERKANYTDMVNKYYDLVTSFYEFGWGESFHFAPRWKGESLRESIKRHEHFLPLQLGLKPGQKVLDVGCGIGGPLREISRFSSTSITGLNNNEYQITRGKELNRIAGVDKTCNFVKADFMKMPFPDNSFDAVYAIEATCHAPDAYGCYKEIFRVLKPGQYFAAYEWCMTDSFDPQNPEHQKIKAEIEIGDGLPDIRLTAKCLEALKQAGFEVIWEKDLAVDSPLPWYLPLDKSHFSLSSFRLTAVGRLFTKNMVKVLEYVGLAPKGSLRVQDFLEKAAEGLVEGGKREIFTPMYFFLARKPDLDRN
XP_007052489.1	TCSMT	Theobroma cacao	MSKAGALDLASGLGGKIEKTDVLSAVEKYEKYHVFYGGEEEERKANYTDMVNKYYDLVTSFYEFGWGESFHFAPRWNGESLRESIKRHEHFLALQLGLNPGHKVLDVGCGIGGPLREIARFSSTSVTGLNNNEYQIARGKELNCIAGVDKNCNFVKADFMKMPFPDSSFDAVYAIEATCHAPDAYGCYKEIYRVLKPGRYFAAYEWCMTDSFDPNNHEHQKIKAEIEIGDGLPDIRLTRQCLEALKQAGFEVIWEKDLAVDSPVPWYLPLDKNHFSLSSFRLTAIGRFVTKNMVKALEFVGFAPRGSQRVQDFLEKAAEGLVEGGRKEIFTPMYFFLARKPLAESQ
NP_001078579.1	AtSMT1	Arabidopsis thaliana	MDLASNLGGKIDKSDVLTAVEKYEQYHVFHGGNEEERKANYTDMVNKYYDLATSFYEYGWGESFHFAQRWKGESLRESIKRHEHFLALQLGIQPGQKVLDVGCGIGGPLREIARFSNSVVTGLNNNEYQITRGKELNRLAGVDKTCNFVKADFMKMPFPENSFDAVYAIEATCHAPDAYGCYKEIYRVLKPGQCFAAYEWCMTDAFDPDNAEHQKIKGEIEIGDGLPDIRLTTKCLEALKQAGFEVIWEKDLAKDSPVPWYLPLDKNHFSLSSFRLTAVGRFITKNMVKILEYIRLAPQGSQRVSNFLEQAAEGLVDGGRREIFTPMYFFLARKPE
CAA61966.1	AtSMT2-1	Arabidopsis thaliana	MDSLTLFFTGALVAVGIYWFLCVLGPAERKGKRAVDLSGGSISAEKVQDNYKQYWSFFRRPKEIETAEKVPDFVDTFYNLVTDIYEWGWGQSFHFSPSIPGKSHKDATRLHEEMAVDLIQVKPGQKILDVGCGVGGPMRAIASHSRANVVGITINEYQVNRARLHNKKAGLDALCEVVCGNFLQMPFDDNSFDGAYSIEATCHAPKLEEVYAEIYRVLKPGSMYVSYEWVTTEKFKAEDDEHVEVIQGIERGDALPGLRAYVDIAETAKKVGFEIVKEKDLASPPAEPWWTRLKMGRLAYWRNHIVVQILSAVGVAPKGTVDVHEMLFKTADCLTRGGETGIFSPMHMILCRKPESPEESS
AAB62809.1	AtSMT2-2	Arabidopsis thaliana	MDSVALYCTAGLIAGAVYWFICVLGPAERKGKRASDLSGGSISAEKVKDNYNQYWSFFRKPKEIESAEKVPDFVDTFYNLVTDTYEWGWGQSFHFSPHVPGKSDKDATRIHEEMAVDLIKVKPGQKILDAGCGVGGPMRAIAAHSKAQVTGITINEYQVQRAKLHNKKAGLDSLCNVVCGNFLKMPFDENTFDGAYSIEATCHAPKLEEVYSEIFRVMKPGSLFVSYEWVTTEKYRDDDEEHKDVIQGIERGDALPGLRSYADIAVTAKKVGFEVVKEKDLAKPPSKPWWNRLKMGRIAYWRNHVVVVILSAIGVAPKGTVDVHKMLFKTADYLTRGGETGIFSPMHMILCRKPEKASE
AAC34988.1	OsSMT1	Oryza sativa japonica	MSRSGAMDLASGLGGKITKDEVKSAVDEYEKYHGYYGGKEEARKSNYTDMVNKYYDLATSFYEYGWGESFHFAHRWNGESLRESIKRHEHFLALQLGVKPGMKVLDVGCGIGGPLREIAKFSLASVTGLNNNEYQITRGKELNRVAGVSGTCDFVKADFMKMPFSDNTFDAVYAIEATCHAPDPVGCYKEIYRVLKPGQCFAVYEWCITDHYEPNNATHKRIKDEIELGNGLPDIRSTQQCLQAAKDAGFEVIWDKDLAEDSPVPWYLPLDPSRFSLSSFRLTTVGRAITRTMVKALEYKALEYVGLAPQGSERVSNFLEKAAEGLVEGGKKEIFTPMYFFLVRKPISE
NP_001388966.1	OsSMT2	Oryza sativa japonica	MEAATMAWTAAGVGMALVYWFVWVMGAAEVKGKRAVDLKMGSITNDKVKDKYTQYWSFFRRPKETATTEASAEKVPAFVDTFYNLVTDIYEWGWGQSFHFSPSLPGRSHREATRVHEERVADLLQAKPGHRLLDVGCGVGGPMRAIAAHSGSNVVGITINEYQVNRARAHNRKAGLDSRCEVVCGNFLSMPFSDASFDGAYSIEATCHAPRLQDVYGEVFRVLKPGGLYVSYEWVTTSLYRADNPEHVEAIHGIERGDALPGLRRQDEIASIAKEVGFEVLKELDLALPPALPWWTRLKMGRIAYWRNSLVVRVLTMLRIAPKGVCEVHEMLYETAQHLTRGGETGIFTPMHMVLLRKPVESK
XP_965392.1	NcErg6	Neurospora crassa	MPSTIALEKEDHQRDAEFKKVMHGDSAKAAGGVAALLKKNTEAQQIAVDEYFKHFDNKTAEAETQADREARTKEYATLTRHYYNLATDIYEYGWGQCFHFCRYSPGESFYQAIARHEHYLAAQIGIKKDMKVLDVGCGVGGPAREIAKFTDAHITGLNNNDYQIDRATHYAVRDGLSGQLKFVKGDFMQMSFPDNSFDAVYAIEATVHAPKLEGVYGEIYRVLKPGGTFGVYEWLMTDNYDNDNVEHRDIRLAIEVGNGISNMVTISEGLAAMKNVGFELVHHEDLADRNDPMPWYWPIAGELRYMQSYLDFFTVVRMTHTARRILHGFAGILETVGLAPKGTKKTADALARGADGLVAGAKKKLFTPMYLMVGKKPLN
ACG33830.1	ZmSMT1	Zea mays	MSKSGALDLASGLGGKINKVEVKSAVDEYEKYHGYYGGKEEARKSNYTDMVNKYYDLATSFYEYGWGESFHFAHRWNGESLRESIKRHEHFLALQLGLKPGMKVLDVGCGIGGPLREIARFSSTSVTGLNNNEYQITRGKELNRLAGISGTCDFVKADFMKMPFDDNTFDAVYAIEATCHAPDPVGCYKEIYRVLKPGQCFAVYEWCITDHYDPNNATHKRIKDEIELGNGLPDIRSTRQCLQAVKDAGFEVVWDKDLAEDSPLPWYLPLDPSRFSLSSFRLTSVGRMITRTMVKALEYVGLAPQGSERVSNFLEKAAEELVEGGKKEIFTPMYFFLVRKPLLE

## Sheet: Supplementary Table 2
Supplementary Table S2: Physicochemical parameters of predicted C22SD and C24SMT genes in the two Asparagus L. species
STable 2A List of the C22SD genes from the two Asparagus L. species
Asparagus officinalis C22SDs (Physicochemical parameters)
Gene name	Gene ID	Chr ID	start	End	Strand	AA	Weight (kDa)	Theoretical pI	Instability index	Aliphatic index	GRAVY	No. of exons	No. of Introns	Predicted subcellular localization (CELLO)
AofC22SD1	evm.model.AsparagusV1_01.2523	AofChr01	101948009	101949467	+	485	55.3461	8.67	37.38 (stable)	85.63	-0.052	1	0	Plasma Membrane
AofC22SD2	evm.model.AsparagusV1_07.1756	AofChr07	60317814	60319247	-	477	54.0074	7.7	47.08 (unstable)	74.86	-0.399	1	0	Mitochondrial
AofC22SD3	evm.model.AsparagusV1_05.3569	AofChr05	131061405	131075052	-	653	74.1851	8.96	45.51 (unstable)	86.83	-0.33	4	3	Mitochondrial
AofC22SD4	evm.model.AsparagusV1_10.875	AofChr10	25858748	25859206	-	152	17.4184	8.97	34.95 (stable)	93.75	-0.156	4	3	Mitochondrial
AofC22SD5	evm.model.AsparagusV1_08.271	AofChr08	4683676	4684779	-	367	42.6569	8.61	48.15 (unstable)	94.8	-0.241	1	0	Cytoplasmic
AofC22SD6	evm.model.AsparagusV1_06.1	AofChr06	13174	21526	+	876	99.6078	7.92	38.19 (stable)	87	-0.242	10	9	Mitochondrial
Asparagus taliensis C22SDs (Physicochemical parameters)
Gene name	Gene ID	Chr ID	start	End	Strand	AA	Weight (kDa)	Theoretical pI	Instability index	Aliphatic index	GRAVY	No. of exons	No. of Introns	Predicted subcellular localization (CELLO)
AtaC22SD1	Ata01G028090.1	AtaChr01	99502637	99504133	-	498	56.0808	7.22	46.12 (unstable)	93.03	-0.007	1	0	Plasma Membrane
AtaC22SD2	Ata01G028120.1	AtaChr01	99784462	99785920	+	473	54.2638	8.79	39.59 (stable)	87.59	-0.059	2	1	Plasma Membrane
AtaC22SD3	Ata05G042580.1	AtaChr05	134724479	134726293	-	532	60.3264	9.15	47.09 (unstable)	94.53	-0.149	4	3	Plasma Membrane
AtaC22SD4	Ata0G001960.1	AtaC033_EC09	173133	177891	-	488	55.4152	8.7	35.7 (stable)	93.3	-0.116	2	1	Plasma Membrane
AtaC22SD5	Ata09G008170.1	AtaChr09	17407448	17412802	+	488	55.4432	8.69	34.05 (stable)	94.1	-0.101	2	1	Plasma Membrane
AtaC22SD6	Ata06G007420.1	AtaChr06	11709417	11712680	-	477	54.211	9.17	35.73 (stable)	84.63	-0.195	5	4	Mitochondrial
STable 2B List of the C24SMT genes from the two Asparagus L. species
Asparagus officinalis C24SMTs (Physicochemical parameters)
Gene name	Gene ID	Chr ID	start	End	Strand	AA	Weight (kDa)	Theoretical pI	Instability index	Aliphatic index	GRAVY	No. of exons	No. of Introns	Predicted subcellular localization (CELLO)
AofC24SMT1-1	evm.model.AsparagusV1_03.1482	AofChr03	33947223	33944336	-	349	39.2558	6.04	35.62 (stable)	76.88	-0.274	10	9	Cytoplasmic
AofC24SMT1-2	evm.model.AsparagusV1_07.3723	AofChr07	147309446	147311637	-	217	24.2318	5.28	36.5 (stable)	82.67	-0.054	6	5	Plasma Membrane
AofC24SMT2-1	evm.model.AsparagusV1_01.354	AofChr01	6783863	6812813	-	1280	14.5935	6.52	37.87 (stable)	93.3	-0.045	20	19	Plasma Membrane
AofC24SMT2-2	evm.model.AsparagusV1_05.2788	AofChr05	112236111	112250459	+	532	61.1054	6.01	38.78 (stable)	74.57	-0.546	12	11	Cytoplasmic
Asparagus taliensis C24SMTs (Physicochemical parameters)
Gene name	Gene ID	Chr ID	start	End	Strand	AA	Weight (kDa)	Theoretical pI	Instability index	Aliphatic index	GRAVY	No. of exons	No. of Introns	Predicted subcellular localization (CELLO)
AtaC24SMT1-1	Ata03G019380.1	AtaChr03	32731454	32738079	+	345	38.7331	6.18	37.61 (stable)	76.64	-0.307	13	12	Plasma Membrane
AtaC24SMT1-2	Ata07G044690.1	AtaChr07	141013981	141023137	+	323	36.1626	7.13	41.59 (unstable)	86.93	-0.103	12	11	Cytoplasmic
AtaC24SMT2-1	Ata04G023850.1	AtaChr04	58825773	58826867	+	364	40.6223	5.65	35.71 (stable)	82.2	-0.225	1	0	Cytoplasmic
AtaC24SMT2-2	Ata03G025910.1	AtaChr03	49012920	49014430	-	129	14.432	9.38	41.61 (unstable)	92.25	-0.198	2	1	Mitochondrial
AtaC24SMT2-3	Ata01G004350.1	AtaChr01	8740808	8750723	+	492	56.5071	5.52	32.02 (stable)	76.83	-0.492	8	7	Cytoplasmic
AtaC24SMT2-4	Ata05G032500.1	AtaChr05	116058485	116070624	-	492	56.6814	5.75	31.95 (stable)	75.08	-0.511	11	10	Cytoplasmic
AtaC24SMT2-5	Ata04G010600.1	AtaChr04	19500937	19511430	+	240	26.6619	8.03	31.28(stable)	94.29	-0.062	6	5	Extracellular

## Sheet: Supplementary Table 3
Supplementary Table S3: List of primers used in the study
Primer name	Primer sequence (5' - 3')	Size (bp)
ERG5-1F	GCGAATACGAAAGGAGCACGGACCCCA	1200
ERG5-1R	CTGCGATTGGTGGCGTTAGTTTTCCG
ERG5-2F	AAGTTGAGCCTCATCCAGCCAAGCCAG	1200
ERG5-2R	CCTTATTTTCGTTGCTCCCAGAGTTCG
Erg6-1F	GTACTCGCGGTTGATTTCGCTCTGCGG	1200
Erg6-1R	GCAGGAAACGCGTTTGTCAGTCTCCAC
Erg6-2F	AAACCGCCCCTTTCATGTTTGTTTAGT	1200
Erg6-2R	CTTGTGCTTTGAGCCGGGAAAGGGAGA
Erg5-3F	ATGAAAATGGTCAGACAGTGTTGG	1980
Erg5-3R	ATGCTTCGGTAGAATAGGTAAGTCA
Erg5-4F	ATGAGCTGATGCTTTGGGC	2136
Erg5-4R	TTAGTTGGGGGGATAGTGAAGAGA
Erg6-3F	CGACTTGATCTTTCCGAACGC	1980
Erg6-3R	ATCTGAAATAAAGGGAGGAAGGGC
Erg6-4F	CTACATCGAGACAAGCACGGT	2136
Erg6-4R	TAGTAGGCCCTTGGTGACCT
AofC22SD-1F	ATGGATATCTTCTTCCTCGTGTC	1458
AofC22SD-1R	CTAACGCGTAGGAAAGCGC
AtaC22SD-1F	ATGGATATCTTCTTCCTCATC	1449
AtaC22SD-1R	CTAACACGTCGGAAAGCG
AofC22SD-2F	GCAGCGCGCATGGATATCTTCTTCCTCGTG (bold and italic shows BssHII site, same as below)	1485
AofC22SD-2R	GCACCCGGGGCAGCAGGATCCACGCGTAGGAAAGCGC (bold and italic shows XmaI &BamHI sites respectively, same as below)
AtaC22SD-2F	GCAGCGCGCATGGATATCTTCTTCCTCATC	1476
AtaC22SD-2R	GCACCCGGGGCAGCAGGATCCACACGTCGGAAAGCG
AofC24SMT-1F	ATGTCGAAGACTGGAGCTTTAGATCTT	1038
AofC24SMT-1R	TCAAGAGGCTGAGTGTGGC
AtaC24SMT-1F	ATGTCGAAGACTGGAGCTT	1038
AtaC24SMT-1R	TCAAGAGGCTGAGTGTGG
AofC24SMT-2F	GCAGCGCGCATGTCGAAGACTGGAGC	1065
AofC24SMT-2R	GCACCCGGGGCAGCAGGATCCAGAGGCTGAGTGTGGC
AtaC24SMT-2F	GCAGCGCGCATGTCGAAGACTGGAGCTT	1065
AtaC24SMT-2R	GCACCCGGGGCAGCAGGATCCAGAGGCTGAGTGTGG
Tgpdh-1F	GCAGGATCCATGCGGTTGCGTACC	519
Tgpdh-1R	GCACCCGGGTGGAAATTACGGTCAAGCTAG
Actin-F	CGGAATGGTTAAGGCAGGAT	198
Actin-R	TACCCCTCTTTGACTGAGCCT
AofC22SD-3F	GCTCTTCGGCGAACACAATC	195
AofC22SD-3R	GTCTCGACACAAGAACCGGA
AofC24SMT-3F	GATCTTGCATCTGGGCTTGGA	195
AofC24SMT-3R	CTGGGAGCGAAGTGAAAGGA
AtaC22SD-3F	CGGCGAGGACTTCCAGTTG	192
AtaC22SD-3R	CCACACACTGGTGGGCC
AtaC24SMT-3F	CCTTCGATGCAATTTATGCAATTGAAGC	198
AtaC24SMT-3R	ATCAGGGAGGCCATTACCAAGC
Erg5-5F	TGCTGTTCTTGTTGCTTGGG	198
Erg5-5R	GTCGAGGCAATCACGACAAA
Erg6-5F	CATGCAGAGCTACCTCGACT	198
Erg6-5R	TGAGGTACATGGGGGTGAAG
MatA1-F	ATGTCGGGTGTCGATCAAATC	882
MatA1-R	CTATGCTCCTCCGTTAAATCCC
MatA2-F	ATGCAACCTAAAAGGTCAGAGC	1107
MatA2-R	TCAAATGTAATAGATGTGCTCCTCTTG
MatA3-F	ATGTCTGCCTTAGACGTTGATT	975
MatA3-R	TCAGGACGCCTGCTTGAG
Matα-F	ATGGACGGTAACTCGACAC	1149
Matα-R	TCACAGTGGGAATGAGAGCTG

## Sheet: Supplementary Table 4
Supplementary Table S4: List of plasmids and strains used in the study
Name of plasmid/strain	Characteristics	Source
pcfp_Myc_Bar	cfp promoter, glufosinate ammonium resistance (bar)	Lab's collection
pcfp_AofC22SD_Bar	same as above	This study
pcfp_AtaC22SD_Bar	same as above	This study
pcfp_Myc_Hph	cfp promoter, hygromycin resistance (hph)	Lab's collection
pcfp_AofC224SMT_Hph	same as above	This study
pcfp_AtaC224SMT_Hph	same as above	This study
pAofC22SD	cfp promoter, hph resistance, T_gdph terminator	This study
pAtaC22SD	same as above	This study
pAofC24SMT	cfp promoter, bar resistance, T_gdph terminator	This study
pAtaC24SMT	same as above	This study
Escherichia coli	Cloning host	Lab's collection
Ku70	Fungal host (mating type 'α')	He Qun, China Agricultural University
301-6	Fungal host (mating type 'A', ∆his-3)	He Qun, China Agricultural University
∆erg5	erg5 replaced with hph	This study
∆erg6	erg6 replaced with bar	This study
∆erg5/erg6	erg5 and erg6 replaced with hph and bar	This study
AofC22SD	pAofC22SD transformed into ∆erg5	This study
AtaC22SD	pAtaC22SD transformed into ∆erg5	This study
AofC24SMT	pAofC24SMT trasformed into ∆erg6	This study
AtaC24SMT	pAtaC24SMT trasformed into ∆erg6	This study
AofC22SD/AofC24SMT	pAofC22SD/pAofC24SMT transformed into ∆erg5/erg6	This study
AtaC22SD/AtaC24SMT	pAtaC22SD/pAtaC24SMT transformed into ∆erg5/erg6	This study

## Sheet: Supplementary Table 5
Supplementary Table S5 Conserved motif sequences annotation of C22SDs and C24SMTs
STable S5A Motif sequences annotation of C22SD family members
Motif number	Motif sequence	AA length	Description
1	HKIFANVRPDAFHLIGHPFGKKLFGEHNLIYMFGZDHKDLRRRIAPNFTP	50	No Description
2	PHQCVGQRYAJNHLVLFIALFVSLIDFKRHRTDGCDEIAYVPTIVPKDDC	50	Cytochrome P450
3	FLFAAQDASTSSLLWAVTLLDSHPEVLAKVREE	33	Cytochrome P451
4	PATMVPHIAGEDFPLTEWYTIPKGTIVFP	29	No Description
5	CRDMNLETSQTVFVGPYLTKEARERFNRDYNLFNVGLMALPFDLPGFAFR	50	Cytochrome P450
6	LLLEQLSYLRKKGPLPGPTFVVPFJGSAIPMIRBPTKFWDKQAALAKSSG	50	No Description
7	ESGEPITAEQLREMKYTEAVAREVLRLRP	29	No Description
8	KARMRAGEEPSCLVDFWMQET	21	No Description
9	SFQGFTEPDRFDPDRF	16	No Description
10	KALSTYLALQQRVILSHLRRWLEMSSGGK	29	No Description
STable S5B Motif sequences annotation of C24SMT family members
Motif number	Motif sequence	AA length	Description
1	DFLKMPFPDNTFDAVYSIEATCHAPDLEGVYKEIFRVLKPGGLFVSYEWC	50	Erg6/SMT methyltransferase
2	KPGQKVLDVGCGIGGPLREIA	21	No Description
3	GJAPKGSVRVHEFLEKAAEGLVEGGRKEIFTPMYFFLVRKP	41	Erg6/SMT methyltransferase
4	YEWGWGZSFHFAPRWPGESLRESIKRHEH	29	No Description
5	IERGBGLPDJRSTRZCLEAAKKAGFEVVWEKDLAKDSPLPWYLPLDMGRI	50	Erg6/SMT methyltransferase
6	TGJNNNEYQINRAKEHNKKAGL	22	No Description
7	YWFVCVLGPAEVKGKRAVDLSGGSISAEKVQDNYKQYWSFF	41	No Description
8	GLGGKIBKKEVLSAVEKYEKYHVYYGGDEEERKANYTDMVNKYYDLATSF	50	Erg6/SMT methyltransferase
9	SFRLTKVPRFVTKFYVKVLEY	21	No Description
10	DFIESVIKKNESINGHFENASFKCADVTSPDLKIEPESVDLIFSNWLLMY	50	No Description

## Sheet: Supplementary Table 6
Supplementary Table S6 Information on cis-regulatory elements of the C22SDs and C24SMTs promoter regions from the two Asparagus L. species
Asparagus officinalis C22SSD identified candidates
evm.model.AsparagusV1_01.2523	CCGTCC-box	CCGTCC	58	6	-	Petroselinum hortense
evm.model.AsparagusV1_01.2523	Myb-binding site	CAACAG	801	6	+	Nicotiana tabacum
evm.model.AsparagusV1_01.2523	WUN-motif	AAATTACTA	659	9	+	Nicotiana glutinosa
evm.model.AsparagusV1_01.2523	as-1	TGACG	388	5	-	Arabidopsis thaliana
evm.model.AsparagusV1_01.2523	Sp1	GGGCGG	1147	6	+	Oryza sativa	light responsive element
evm.model.AsparagusV1_01.2523	MYB-like sequence	TAACCA	729	6	-	Arabidopsis thaliana
evm.model.AsparagusV1_01.2523	MYB-like sequence	TAACCA	842	6	-	Arabidopsis thaliana
evm.model.AsparagusV1_01.2523	MYB-like sequence	TAACCA	1464	6	-	Arabidopsis thaliana
evm.model.AsparagusV1_01.2523	MYB-like sequence	TAACCA	1603	6	-	Arabidopsis thaliana
evm.model.AsparagusV1_01.2523	MYB-like sequence	TAACCA	1742	6	-	Arabidopsis thaliana
evm.model.AsparagusV1_01.2523	HD-Zip 1	CAAT(A/T)ATTG	1442	8.5	-	Arabidopsis thaliana	element involved in differentiation of the palisade mesophyll cells
evm.model.AsparagusV1_01.2523	HD-Zip 1	CAAT(A/T)ATTG	1581	8.5	-	Arabidopsis thaliana	element involved in differentiation of the palisade mesophyll cells
evm.model.AsparagusV1_01.2523	HD-Zip 1	CAAT(A/T)ATTG	1720	8.5	-	Arabidopsis thaliana	element involved in differentiation of the palisade mesophyll cells
evm.model.AsparagusV1_01.2523	TCT-motif	TCTTAC	684	6	-	Arabidopsis thaliana	part of a light responsive element
evm.model.AsparagusV1_01.2523	G-Box	CACGTT	408	6	-	Pisum sativum	cis-acting regulatory element involved in light responsiveness
evm.model.AsparagusV1_01.2523	MRE	AACCTAA	1250	7	-	Petroselinum crispum	MYB binding site involved in light responsiveness
evm.model.AsparagusV1_01.2523	MBS	CAACTG	558	6	-	Arabidopsis thaliana	MYB binding site involved in drought-inducibility
evm.model.AsparagusV1_01.2523	MBS	CAACTG	1528	6	-	Arabidopsis thaliana	MYB binding site involved in drought-inducibility
evm.model.AsparagusV1_01.2523	MBS	CAACTG	1667	6	-	Arabidopsis thaliana	MYB binding site involved in drought-inducibility
evm.model.AsparagusV1_01.2523	MBS	CAACTG	1806	6	-	Arabidopsis thaliana	MYB binding site involved in drought-inducibility
evm.model.AsparagusV1_01.2523	MBS	CAACTG	1835	6	-	Arabidopsis thaliana	MYB binding site involved in drought-inducibility
evm.model.AsparagusV1_01.2523	STRE	AGGGG	54	5	+	Arabidopsis thaliana
evm.model.AsparagusV1_01.2523	STRE	AGGGG	77	5	-	Arabidopsis thaliana
evm.model.AsparagusV1_01.2523	STRE	AGGGG	962	5	-	Arabidopsis thaliana
evm.model.AsparagusV1_01.2523	STRE	AGGGG	1144	5	+	Arabidopsis thaliana
evm.model.AsparagusV1_01.2523	ARE	AAACCA	572	6	+	Zea mays	cis-acting regulatory element essential for the anaerobic induction
evm.model.AsparagusV1_01.2523	ARE	AAACCA	1094	6	-	Zea mays	cis-acting regulatory element essential for the anaerobic induction
evm.model.AsparagusV1_01.2523	ARE	AAACCA	1169	6	-	Zea mays	cis-acting regulatory element essential for the anaerobic induction
evm.model.AsparagusV1_01.2523	ARE	AAACCA	2011	6	+	Zea mays	cis-acting regulatory element essential for the anaerobic induction
evm.model.AsparagusV1_01.2523	GT1-motif	GGTTAA	246	6	+	Arabidopsis thaliana	light responsive element
evm.model.AsparagusV1_01.2523	GT1-motif	GGTTAAT	730	7	+	Avena sativa	light responsive element
evm.model.AsparagusV1_01.2523	GT1-motif	GGTTAAT	836	7	+	Avena sativa	light responsive element
evm.model.AsparagusV1_01.2523	CGTCA-motif	CGTCA	388	5	+	Hordeum vulgare	cis-acting regulatory element involved in the MeJA-responsiveness
evm.model.AsparagusV1_01.2523	LTR	CCGAAA	242	6	-	Hordeum vulgare	cis-acting element involved in low-temperature responsiveness
evm.model.AsparagusV1_01.2523	TGACG-motif	TGACG	388	5	-	Hordeum vulgare	cis-acting regulatory element involved in the MeJA-responsiveness
evm.model.AsparagusV1_01.2523	G-box	CCACGTAA	1077	8	+	Brassica napus	cis-acting regulatory element involved in light responsiveness
evm.model.AsparagusV1_01.2523	G-box	TACGTG	1078	6	-	Arabidopsis thaliana	cis-acting regulatory element involved in light responsiveness
evm.model.AsparagusV1_01.2523	G-box	CACGTC	1951	6	+	Zea mays	cis-acting regulatory element involved in light responsiveness
evm.model.AsparagusV1_01.2523	GATA-motif	GATAGGG	1019	7	-	Pisum sativum	part of a light responsive element
evm.model.AsparagusV1_01.2523	Myc	TCTCTTA	685	7	-	Arabidopsis thaliana
evm.model.AsparagusV1_01.2523	Myc	TCTCTTA	1291	7	-	Arabidopsis thaliana
evm.model.AsparagusV1_01.2523	ABRE	ACGTG	409	5	+	Arabidopsis thaliana	cis-acting element involved in the abscisic acid responsiveness
evm.model.AsparagusV1_01.2523	ABRE	ACGTG	1078	5	-	Arabidopsis thaliana	cis-acting element involved in the abscisic acid responsiveness
evm.model.AsparagusV1_01.2523	ABRE	ACGTG	1951	5	-	Arabidopsis thaliana	cis-acting element involved in the abscisic acid responsiveness
evm.model.AsparagusV1_01.2523	Myb	CAACTG	558	6	-	Arabidopsis thaliana
evm.model.AsparagusV1_01.2523	Myb	CAACTG	1528	6	-	Arabidopsis thaliana
evm.model.AsparagusV1_01.2523	Myb	CAACTG	1667	6	-	Arabidopsis thaliana
evm.model.AsparagusV1_01.2523	Myb	CAACTG	1806	6	-	Arabidopsis thaliana
evm.model.AsparagusV1_01.2523	Myb	CAACTG	1835	6	-	Arabidopsis thaliana
evm.model.AsparagusV1_01.2523	GC-motif	CCCCCG	1919	6	+	Zea mays	enhancer-like element involved in anoxic specific inducibility
evm.model.AsparagusV1_01.2523	chs-CMA2a	TCACTTGA	741	8	-	Petroselinum crispum	part of a light responsive element
evm.model.AsparagusV1_01.2523	ABRE3a	TACGTG	1078	6	-	Zea mays
evm.model.AsparagusV1_05.3569	Myb	TAACTG	55	6	-	Arabidopsis thaliana
evm.model.AsparagusV1_05.3569	Myb	CAACTG	949	6	+	Arabidopsis thaliana
evm.model.AsparagusV1_05.3569	Myb	TAACTG	1438	6	+	Arabidopsis thaliana
evm.model.AsparagusV1_05.3569	Myb	TAACTG	1506	6	+	Arabidopsis thaliana
evm.model.AsparagusV1_05.3569	W box	TTGACC	982	6	+	Arabidopsis thaliana
evm.model.AsparagusV1_05.3569	MYB	TAACCA	402	6	-	Arabidopsis thaliana
evm.model.AsparagusV1_05.3569	MYB	TAACCA	1185	6	+	Arabidopsis thaliana
evm.model.AsparagusV1_05.3569	MYB	TAACCA	1422	6	-	Arabidopsis thaliana
evm.model.AsparagusV1_05.3569	MYB	CAACCA	1718	6	+	Arabidopsis thaliana
evm.model.AsparagusV1_05.3569	G-box	ACACGTG(G/t)CACC	75	10.5	-	Lycopersicon esculentum	cis-acting regulatory element involved in light responsiveness
evm.model.AsparagusV1_05.3569	G-box	ACACGTGT	79	8	+	Brassica napus	cis-acting regulatory element involved in light responsiveness
evm.model.AsparagusV1_05.3569	G-box	CACGTG	80	6	+	Arabidopsis thaliana	cis-acting regulatory element involved in light responsiveness
evm.model.AsparagusV1_05.3569	G-box	CACGTC	1550	6	-	Zea mays	cis-acting regulatory element involved in light responsiveness
evm.model.AsparagusV1_05.3569	TGACG-motif	TGACG	1549	5	+	Hordeum vulgare	cis-acting regulatory element involved in the MeJA-responsiveness
evm.model.AsparagusV1_05.3569	LTR	CCGAAA	1401	6	-	Hordeum vulgare	cis-acting element involved in low-temperature responsiveness
evm.model.AsparagusV1_05.3569	MYC	CATTTG	1484	6	-	Arabidopsis thaliana
evm.model.AsparagusV1_05.3569	ERE	ATTTCATA	406	8	-	Nicotiana glutinos
evm.model.AsparagusV1_05.3569	GATA-motif	AAGGATAAGG	1377	9	-	Solanum tuberosum	part of a light responsive element
evm.model.AsparagusV1_05.3569	ABRE	CACGTG	80	6	+	Arabidopsis thaliana	cis-acting element involved in the abscisic acid responsiveness
evm.model.AsparagusV1_05.3569	ABRE	ACGTG	81	5	+	Arabidopsis thaliana	cis-acting element involved in the abscisic acid responsiveness
evm.model.AsparagusV1_05.3569	ABRE	ACGTG	1551	5	+	Arabidopsis thaliana	cis-acting element involved in the abscisic acid responsiveness
evm.model.AsparagusV1_05.3569	MBS	CAACTG	949	6	+	Arabidopsis thaliana	MYB binding site involved in drought-inducibility
evm.model.AsparagusV1_05.3569	AAGAA-motif	gGTAAAGAAA	1248	9	+	Avena sativa
evm.model.AsparagusV1_05.3569	G-Box	CACGTG	80	6	+	Pisum sativum	cis-acting regulatory element involved in light responsiveness
evm.model.AsparagusV1_05.3569	LAMP-element	CTTTATCA	1247	8	-	Pisum sativum	part of a light responsive element
evm.model.AsparagusV1_05.3569	TGA-element	AACGAC	934	6	+	Brassica oleracea	auxin-responsive element
evm.model.AsparagusV1_05.3569	CGTCA-motif	CGTCA	1549	5	-	Hordeum vulgare	cis-acting regulatory element involved in the MeJA-responsiveness
evm.model.AsparagusV1_05.3569	GT1-motif	GGTTAA	966	6	-	Arabidopsis thaliana	light responsive element
evm.model.AsparagusV1_05.3569	GT1-motif	GGTTAA	988	6	-	Arabidopsis thaliana	light responsive element
evm.model.AsparagusV1_05.3569	ARE	AAACCA	1707	6	+	Zea mays	cis-acting regulatory element essential for the anaerobic induction
evm.model.AsparagusV1_05.3569	STRE	AGGGG	1995	5	-	Arabidopsis thaliana
evm.model.AsparagusV1_05.3569	AT1-motif	AATTATTTTTTATT	583	13	+	Solanum tuberosum	part of a light responsive module
evm.model.AsparagusV1_05.3569	MYB-like sequence	TAACCA	402	6	-	Arabidopsis thaliana
evm.model.AsparagusV1_05.3569	MYB-like sequence	TAACCA	1185	6	+	Arabidopsis thaliana
evm.model.AsparagusV1_05.3569	MYB-like sequence	TAACCA	1422	6	-	Arabidopsis thaliana
evm.model.AsparagusV1_05.3569	as-1	TGACG	1549	5	+	Arabidopsis thaliana
evm.model.AsparagusV1_05.3569	WUN-motif	AAATTACT	582	8	+	Nicotiana glutinosa
evm.model.AsparagusV1_05.3569	Box 4	ATTAAT	663	6	+	Petroselinum crispum	part of a conserved DNA module involved in light responsiveness
evm.model.AsparagusV1_05.3569	Box 4	ATTAAT	1026	6	-	Petroselinum crispum	part of a conserved DNA module involved in light responsiveness
evm.model.AsparagusV1_05.3569	Box 4	ATTAAT	1030	6	-	Petroselinum crispum	part of a conserved DNA module involved in light responsiveness
evm.model.AsparagusV1_05.3569	Box 4	ATTAAT	1095	6	-	Petroselinum crispum	part of a conserved DNA module involved in light responsiveness
evm.model.AsparagusV1_05.3569	Box 4	ATTAAT	1099	6	-	Petroselinum crispum	part of a conserved DNA module involved in light responsiveness
evm.model.AsparagusV1_05.3569	Box 4	ATTAAT	1573	6	-	Petroselinum crispum	part of a conserved DNA module involved in light responsiveness
evm.model.AsparagusV1_05.3569	Box 4	ATTAAT	1801	6	-	Petroselinum crispum	part of a conserved DNA module involved in light responsiveness
evm.model.AsparagusV1_05.3569	Box 4	ATTAAT	1901	6	-	Petroselinum crispum	part of a conserved DNA module involved in light responsiveness
evm.model.AsparagusV1_06.1	as-1	TGACG	678	5	+	Arabidopsis thaliana
evm.model.AsparagusV1_06.1	as-1	TGACG	799	5	-	Arabidopsis thaliana
evm.model.AsparagusV1_06.1	P-box	CCTTTTG	448	7	+	Oryza sativa	gibberellin-responsive element
evm.model.AsparagusV1_06.1	STRE	AGGGG	20	5	+	Arabidopsis thaliana
evm.model.AsparagusV1_06.1	DRE core	GCCGAC	549	6	-	Arabidopsis thaliana
evm.model.AsparagusV1_06.1	DRE core	GCCGAC	737	6	-	Arabidopsis thaliana
evm.model.AsparagusV1_06.1	CAT-box	GCCACT	420	6	+	Arabidopsis thaliana	cis-acting regulatory element related to meristem expression
evm.model.AsparagusV1_06.1	CGTCA-motif	CGTCA	678	5	-	Hordeum vulgare	cis-acting regulatory element involved in the MeJA-responsiveness
evm.model.AsparagusV1_06.1	CGTCA-motif	CGTCA	799	5	+	Hordeum vulgare	cis-acting regulatory element involved in the MeJA-responsiveness
evm.model.AsparagusV1_06.1	dOCT	CACGGATC	613	8	-	Zea mays
evm.model.AsparagusV1_06.1	OCT	CGCGGATC	977	8	-	Zea mays
evm.model.AsparagusV1_06.1	plant_AP-2-like	CGACCAGG	934	8	-	Oryza sativa	?
evm.model.AsparagusV1_06.1	TGA-element	AACGAC	186	6	-	Brassica oleracea	auxin-responsive element
evm.model.AsparagusV1_06.1	LAMP-element	CTTTATCA	145	8	+	Pisum sativum	part of a light responsive element
evm.model.AsparagusV1_06.1	LAMP-element	CTTTATCA	200	8	+	Pisum sativum	part of a light responsive element
evm.model.AsparagusV1_06.1	MBS	CAACTG	578	6	-	Arabidopsis thaliana	MYB binding site involved in drought-inducibility
evm.model.AsparagusV1_06.1	DRE1	ACCGAGA	257	7	+	Zea mays
evm.model.AsparagusV1_06.1	LTR	CCGAAA	285	6	-	Hordeum vulgare	cis-acting element involved in low-temperature responsiveness
evm.model.AsparagusV1_06.1	TGACG-motif	TGACG	678	5	+	Hordeum vulgare	cis-acting regulatory element involved in the MeJA-responsiveness
evm.model.AsparagusV1_06.1	TGACG-motif	TGACG	799	5	-	Hordeum vulgare	cis-acting regulatory element involved in the MeJA-responsiveness
evm.model.AsparagusV1_06.1	I-box	cGATAAGGCG	650	9	-	Zea mays	part of a light responsive element
evm.model.AsparagusV1_06.1	W box	TTGACC	528	6	+	Arabidopsis thaliana
evm.model.AsparagusV1_06.1	W box	TTGACC	753	6	+	Arabidopsis thaliana
evm.model.AsparagusV1_06.1	Myb	CAACTG	578	6	-	Arabidopsis thaliana
evm.model.AsparagusV1_06.1	GC-motif	CCCCCG	353	6	-	Zea mays	enhancer-like element involved in anoxic specific inducibility
evm.model.AsparagusV1_06.1	GC-motif	CGCCGCGCA	482	9	-	Oryza sativa	?
evm.model.AsparagusV1_06.1	GC-motif	CCCCCG	885	6	-	Zea mays	enhancer-like element involved in anoxic specific inducibility
evm.model.AsparagusV1_07.1756	GA-motif	ATAGATAA	540	8	-	Arabidopsis thaliana	part of a light responsive element
evm.model.AsparagusV1_07.1756	ABRE	ACGTG	948	5	+	Arabidopsis thaliana	cis-acting element involved in the abscisic acid responsiveness
evm.model.AsparagusV1_07.1756	ABRE	ACGTG	1201	5	-	Arabidopsis thaliana	cis-acting element involved in the abscisic acid responsiveness
evm.model.AsparagusV1_07.1756	ABRE	ACGTG	1394	5	-	Arabidopsis thaliana	cis-acting element involved in the abscisic acid responsiveness
evm.model.AsparagusV1_07.1756	ABRE	ACGTG	1644	5	+	Arabidopsis thaliana	cis-acting element involved in the abscisic acid responsiveness
evm.model.AsparagusV1_07.1756	G-box	CCACGTAA	1393	8	+	Brassica napus	cis-acting regulatory element involved in light responsiveness
evm.model.AsparagusV1_07.1756	G-box	TACGTG	1394	6	-	Arabidopsis thaliana	cis-acting regulatory element involved in light responsiveness
evm.model.AsparagusV1_07.1756	TGACG-motif	TGACG	336	5	+	Hordeum vulgare	cis-acting regulatory element involved in the MeJA-responsiveness
evm.model.AsparagusV1_07.1756	TGACG-motif	TGACG	417	5	+	Hordeum vulgare	cis-acting regulatory element involved in the MeJA-responsiveness
evm.model.AsparagusV1_07.1756	TGACG-motif	TGACG	511	5	-	Hordeum vulgare	cis-acting regulatory element involved in the MeJA-responsiveness
evm.model.AsparagusV1_07.1756	TGACG-motif	TGACG	589	5	+	Hordeum vulgare	cis-acting regulatory element involved in the MeJA-responsiveness
evm.model.AsparagusV1_07.1756	TGACG-motif	TGACG	920	5	+	Hordeum vulgare	cis-acting regulatory element involved in the MeJA-responsiveness
evm.model.AsparagusV1_07.1756	MYC	CATGTG	141	6	-	Arabidopsis thaliana
evm.model.AsparagusV1_07.1756	MYC	CATTTG	762	6	+	Arabidopsis thaliana
evm.model.AsparagusV1_07.1756	MYC	CAATTG	1599	6	-	Arabidopsis thaliana
evm.model.AsparagusV1_07.1756	MYC	CATTTG	1605	6	+	Arabidopsis thaliana
evm.model.AsparagusV1_07.1756	LTR	CCGAAA	976	6	-	Hordeum vulgare	cis-acting element involved in low-temperature responsiveness
evm.model.AsparagusV1_07.1756	W box	TTGACC	359	6	+	Arabidopsis thaliana
evm.model.AsparagusV1_07.1756	MYB	TAACCA	289	6	-	Arabidopsis thaliana
evm.model.AsparagusV1_07.1756	MYB	CAACCA	332	6	-	Arabidopsis thaliana
evm.model.AsparagusV1_07.1756	MYB	CAACCA	814	6	+	Arabidopsis thaliana
evm.model.AsparagusV1_07.1756	MYB	TAACCA	1286	6	-	Arabidopsis thaliana
evm.model.AsparagusV1_07.1756	ABRE4	CACGTA	1394	6	+	Zea mays
evm.model.AsparagusV1_07.1756	ABRE3a	TACGTG	1394	6	-	Zea mays
evm.model.AsparagusV1_07.1756	WRE3	CCACCT	206	6	-	Pisum sativum
evm.model.AsparagusV1_07.1756	WRE3	CCACCT	687	6	-	Pisum sativum
evm.model.AsparagusV1_07.1756	MYB-like sequence	TAACCA	289	6	-	Arabidopsis thaliana
evm.model.AsparagusV1_07.1756	MYB-like sequence	TAACCA	1286	6	-	Arabidopsis thaliana
evm.model.AsparagusV1_07.1756	TCA	TCATCTTCAT	919	9	-	Pisum sativum
evm.model.AsparagusV1_07.1756	Sp1	GGGCGG	1935	6	-	Oryza sativa	light responsive element
evm.model.AsparagusV1_07.1756	as-1	TGACG	336	5	+	Arabidopsis thaliana
evm.model.AsparagusV1_07.1756	as-1	TGACG	417	5	+	Arabidopsis thaliana
evm.model.AsparagusV1_07.1756	as-1	TGACG	511	5	-	Arabidopsis thaliana
evm.model.AsparagusV1_07.1756	as-1	TGACG	589	5	+	Arabidopsis thaliana
evm.model.AsparagusV1_07.1756	as-1	TGACG	920	5	+	Arabidopsis thaliana
evm.model.AsparagusV1_07.1756	Box 4	ATTAAT	1585	6	-	Petroselinum crispum	part of a conserved DNA module involved in light responsiveness
evm.model.AsparagusV1_07.1756	F-box	CTATTCTCATT	1460	10	+	Lycopersicon esculentum
evm.model.AsparagusV1_07.1756	MYB recognition site	CCGTTG	1324	6	+	Arabidopsis thaliana
evm.model.AsparagusV1_07.1756	MYB recognition site	CCGTTG	1849	6	-	Arabidopsis thaliana
evm.model.AsparagusV1_07.1756	TCCC-motif	TCTCCCT	1953	7	+	Spinacia oleracea	part of a light responsive element
evm.model.AsparagusV1_07.1756	TCCC-motif	TCTCCCT	1962	7	+	Spinacia oleracea	part of a light responsive element
evm.model.AsparagusV1_07.1756	AE-box	AGAAACTT	1561	8	-	Arabidopsis thaliana	part of a module for light response
evm.model.AsparagusV1_07.1756	CGTCA-motif	CGTCA	336	5	-	Hordeum vulgare	cis-acting regulatory element involved in the MeJA-responsiveness
evm.model.AsparagusV1_07.1756	CGTCA-motif	CGTCA	417	5	-	Hordeum vulgare	cis-acting regulatory element involved in the MeJA-responsiveness
evm.model.AsparagusV1_07.1756	CGTCA-motif	CGTCA	511	5	+	Hordeum vulgare	cis-acting regulatory element involved in the MeJA-responsiveness
evm.model.AsparagusV1_07.1756	CGTCA-motif	CGTCA	589	5	-	Hordeum vulgare	cis-acting regulatory element involved in the MeJA-responsiveness
evm.model.AsparagusV1_07.1756	CGTCA-motif	CGTCA	920	5	-	Hordeum vulgare	cis-acting regulatory element involved in the MeJA-responsiveness
evm.model.AsparagusV1_07.1756	circadian	CAAAGATATC	1278	9	-	Lycopersicon esculentum	cis-acting regulatory element involved in circadian control
evm.model.AsparagusV1_07.1756	circadian	CAAAGATATC	1858	9	+	Lycopersicon esculentum	cis-acting regulatory element involved in circadian control
evm.model.AsparagusV1_07.1756	ARE	AAACCA	156	6	-	Zea mays	cis-acting regulatory element essential for the anaerobic induction
evm.model.AsparagusV1_07.1756	ARE	AAACCA	244	6	-	Zea mays	cis-acting regulatory element essential for the anaerobic induction
evm.model.AsparagusV1_07.1756	ARE	AAACCA	1486	6	-	Zea mays	cis-acting regulatory element essential for the anaerobic induction
evm.model.AsparagusV1_07.1756	ARE	AAACCA	1629	6	-	Zea mays	cis-acting regulatory element essential for the anaerobic induction
evm.model.AsparagusV1_07.1756	STRE	AGGGG	1674	5	+	Arabidopsis thaliana
evm.model.AsparagusV1_07.1756	O2-site	GATGATGTGG	1355	9	-	Zea mays	cis-acting regulatory element involved in zein metabolism regulation
evm.model.AsparagusV1_07.1756	DRE core	GCCGAC	871	6	-	Arabidopsis thaliana
evm.model.AsparagusV1_07.1756	CAT-box	GCCACT	403	6	-	Arabidopsis thaliana	cis-acting regulatory element related to meristem expression
evm.model.AsparagusV1_07.1756	G-Box	CACGTT	947	6	-	Pisum sativum	cis-acting regulatory element involved in light responsiveness
evm.model.AsparagusV1_07.1756	G-Box	CACGTT	1201	6	+	Pisum sativum	cis-acting regulatory element involved in light responsiveness
evm.model.AsparagusV1_07.1756	G-Box	CACGTT	1643	6	-	Pisum sativum	cis-acting regulatory element involved in light responsiveness
evm.model.AsparagusV1_07.1756	CCAAT-box	CAACGG	1324	6	-	Hordeum vulgare	MYBHv1 binding site
evm.model.AsparagusV1_07.1756	CCAAT-box	CAACGG	1849	6	+	Hordeum vulgare	MYBHv1 binding site
evm.model.AsparagusV1_07.1756	AuxRR-core	GGTCCAT	1066	7	-	Nicotiana tabacum	cis-acting regulatory element involved in auxin responsiveness
evm.model.AsparagusV1_07.1756	TC-rich repeats	ATTCTCTAAC	1768	9	-	Nicotiana tabacum	cis-acting element involved in defense and stress responsiveness
evm.model.AsparagusV1_08.271	DRE core	GCCGAC	1195	6	-	Arabidopsis thaliana
evm.model.AsparagusV1_08.271	CAT-box	GCCACT	254	6	+	Arabidopsis thaliana	cis-acting regulatory element related to meristem expression
evm.model.AsparagusV1_08.271	STRE	AGGGG	287	5	-	Arabidopsis thaliana
evm.model.AsparagusV1_08.271	STRE	AGGGG	451	5	-	Arabidopsis thaliana
evm.model.AsparagusV1_08.271	STRE	AGGGG	1410	5	-	Arabidopsis thaliana
evm.model.AsparagusV1_08.271	STRE	AGGGG	1489	5	-	Arabidopsis thaliana
evm.model.AsparagusV1_08.271	STRE	AGGGG	1538	5	+	Arabidopsis thaliana
evm.model.AsparagusV1_08.271	STRE	AGGGG	1978	5	+	Arabidopsis thaliana
evm.model.AsparagusV1_08.271	STRE	AGGGG	2007	5	-	Arabidopsis thaliana
evm.model.AsparagusV1_08.271	O2-site	GATGATGTGG	1788	9	-	Zea mays	cis-acting regulatory element involved in zein metabolism regulation
evm.model.AsparagusV1_08.271	O2-site	GATGACATGG	1808	9	-	Zea mays	cis-acting regulatory element involved in zein metabolism regulation
evm.model.AsparagusV1_08.271	ARE	AAACCA	264	6	+	Zea mays	cis-acting regulatory element essential for the anaerobic induction
evm.model.AsparagusV1_08.271	ARE	AAACCA	1044	6	-	Zea mays	cis-acting regulatory element essential for the anaerobic induction
evm.model.AsparagusV1_08.271	TATA	TATAAAAT	722	8	-	Arabidopsis thaliana
evm.model.AsparagusV1_08.271	CGTCA-motif	CGTCA	1381	5	-	Hordeum vulgare	cis-acting regulatory element involved in the MeJA-responsiveness
evm.model.AsparagusV1_08.271	CGTCA-motif	CGTCA	1427	5	-	Hordeum vulgare	cis-acting regulatory element involved in the MeJA-responsiveness
evm.model.AsparagusV1_08.271	CGTCA-motif	CGTCA	1443	5	-	Hordeum vulgare	cis-acting regulatory element involved in the MeJA-responsiveness
evm.model.AsparagusV1_08.271	CGTCA-motif	CGTCA	1510	5	+	Hordeum vulgare	cis-acting regulatory element involved in the MeJA-responsiveness
evm.model.AsparagusV1_08.271	CGTCA-motif	CGTCA	1591	5	-	Hordeum vulgare	cis-acting regulatory element involved in the MeJA-responsiveness
evm.model.AsparagusV1_08.271	G-Box	CACGTT	1513	6	+	Pisum sativum	cis-acting regulatory element involved in light responsiveness
evm.model.AsparagusV1_08.271	CCAAT-box	CAACGG	64	6	+	Hordeum vulgare	MYBHv1 binding site
evm.model.AsparagusV1_08.271	MRE	AACCTAA	92	7	+	Petroselinum crispum	MYB binding site involved in light responsiveness
evm.model.AsparagusV1_08.271	Box 4	ATTAAT	567	6	+	Petroselinum crispum	part of a conserved DNA module involved in light responsiveness
evm.model.AsparagusV1_08.271	Box 4	ATTAAT	602	6	+	Petroselinum crispum	part of a conserved DNA module involved in light responsiveness
evm.model.AsparagusV1_08.271	Box 4	ATTAAT	817	6	+	Petroselinum crispum	part of a conserved DNA module involved in light responsiveness
evm.model.AsparagusV1_08.271	Box 4	ATTAAT	850	6	+	Petroselinum crispum	part of a conserved DNA module involved in light responsiveness
evm.model.AsparagusV1_08.271	Box 4	ATTAAT	994	6	+	Petroselinum crispum	part of a conserved DNA module involved in light responsiveness
evm.model.AsparagusV1_08.271	Box 4	ATTAAT	1314	6	-	Petroselinum crispum	part of a conserved DNA module involved in light responsiveness
evm.model.AsparagusV1_08.271	Box 4	ATTAAT	1434	6	-	Petroselinum crispum	part of a conserved DNA module involved in light responsiveness
evm.model.AsparagusV1_08.271	as-1	TGACG	1381	5	+	Arabidopsis thaliana
evm.model.AsparagusV1_08.271	as-1	TGACG	1427	5	+	Arabidopsis thaliana
evm.model.AsparagusV1_08.271	as-1	TGACG	1443	5	+	Arabidopsis thaliana
evm.model.AsparagusV1_08.271	as-1	TGACG	1510	5	-	Arabidopsis thaliana
evm.model.AsparagusV1_08.271	as-1	TGACG	1591	5	+	Arabidopsis thaliana
evm.model.AsparagusV1_08.271	Sp1	GGGCGG	348	6	-	Oryza sativa	light responsive element
evm.model.AsparagusV1_08.271	MYB-like sequence	TAACCA	694	6	-	Arabidopsis thaliana
evm.model.AsparagusV1_08.271	TCA	TCATCTTCAT	1930	9	+	Pisum sativum
evm.model.AsparagusV1_08.271	TCT-motif	TCTTAC	1185	6	-	Arabidopsis thaliana	part of a light responsive element
evm.model.AsparagusV1_08.271	MYB recognition site	CCGTTG	64	6	-	Arabidopsis thaliana
evm.model.AsparagusV1_08.271	TCCC-motif	TCTCCCT	1799	7	+	Spinacia oleracea	part of a light responsive element
evm.model.AsparagusV1_08.271	CCGTCC-box	CCGTCC	459	6	+	Petroselinum hortense
evm.model.AsparagusV1_08.271	CCGTCC-box	CCGTCC	1817	6	+	Petroselinum hortense
evm.model.AsparagusV1_08.271	CCGTCC-box	CCGTCC	2002	6	+	Petroselinum hortense
evm.model.AsparagusV1_08.271	CCGTCC motif	CCGTCC	459	6	+	Nicotiana tabacum
evm.model.AsparagusV1_08.271	CCGTCC motif	CCGTCC	1817	6	+	Nicotiana tabacum
evm.model.AsparagusV1_08.271	CCGTCC motif	CCGTCC	2002	6	+	Nicotiana tabacum
evm.model.AsparagusV1_08.271	MYB	TAACCA	694	6	-	Arabidopsis thaliana
evm.model.AsparagusV1_08.271	AT-rich sequence	TAAAATACT	608	9	-	Pisum sativum	element for maximal elicitor-mediated activation (2copies)
evm.model.AsparagusV1_08.271	A-box	CCGTCC	459	6	+	Petroselinum crispum	cis-acting regulatory element
evm.model.AsparagusV1_08.271	A-box	CCGTCC	1817	6	+	Petroselinum crispum	cis-acting regulatory element
evm.model.AsparagusV1_08.271	A-box	CCGTCC	2002	6	+	Petroselinum crispum	cis-acting regulatory element
evm.model.AsparagusV1_08.271	W box	TTGACC	314	6	+	Arabidopsis thaliana
evm.model.AsparagusV1_08.271	Myb	TAACTG	1235	6	-	Arabidopsis thaliana
evm.model.AsparagusV1_08.271	GC-motif	CCCCCG	333	6	-	Zea mays	enhancer-like element involved in anoxic specific inducibility
evm.model.AsparagusV1_08.271	GC-motif	CCCCCG	476	6	-	Zea mays	enhancer-like element involved in anoxic specific inducibility
evm.model.AsparagusV1_08.271	WRE3	CCACCT	267	6	+	Pisum sativum
evm.model.AsparagusV1_08.271	WRE3	CCACCT	1855	6	-	Pisum sativum
evm.model.AsparagusV1_08.271	ABRE	ACGTG	1513	5	-	Arabidopsis thaliana	cis-acting element involved in the abscisic acid responsiveness
evm.model.AsparagusV1_08.271	GA-motif	ATAGATAA	988	8	-	Arabidopsis thaliana	part of a light responsive element
evm.model.AsparagusV1_08.271	GCN4_motif	TGAGTCA	1372	7	+	Oryza sativa	cis-regulatory element involved in endosperm expression
evm.model.AsparagusV1_08.271	MYC	CATGTG	1330	6	+	Arabidopsis thaliana
evm.model.AsparagusV1_08.271	MYC	CATGTG	1730	6	-	Arabidopsis thaliana
evm.model.AsparagusV1_08.271	MYC	CAATTG	1897	6	-	Arabidopsis thaliana
evm.model.AsparagusV1_08.271	TGACG-motif	TGACG	1381	5	+	Hordeum vulgare	cis-acting regulatory element involved in the MeJA-responsiveness
evm.model.AsparagusV1_08.271	TGACG-motif	TGACG	1427	5	+	Hordeum vulgare	cis-acting regulatory element involved in the MeJA-responsiveness
evm.model.AsparagusV1_08.271	TGACG-motif	TGACG	1443	5	+	Hordeum vulgare	cis-acting regulatory element involved in the MeJA-responsiveness
evm.model.AsparagusV1_08.271	TGACG-motif	TGACG	1510	5	-	Hordeum vulgare	cis-acting regulatory element involved in the MeJA-responsiveness
evm.model.AsparagusV1_08.271	TGACG-motif	TGACG	1591	5	+	Hordeum vulgare	cis-acting regulatory element involved in the MeJA-responsiveness
evm.model.AsparagusV1_10.875	CAT-box	GCCACT	1975	6	-	Arabidopsis thaliana	cis-acting regulatory element related to meristem expression
evm.model.AsparagusV1_10.875	O2-site	GATGA(C/T)(A/G)TG(A/G)	874	8	+	Zea mays	cis-acting regulatory element involved in zein metabolism regulation
evm.model.AsparagusV1_10.875	O2-site	GATGA(C/T)(A/G)TG(A/G)	1049	8	+	Zea mays	cis-acting regulatory element involved in zein metabolism regulation
evm.model.AsparagusV1_10.875	O2-site	GATGA(C/T)(A/G)TG(A/G)	1054	8	+	Zea mays	cis-acting regulatory element involved in zein metabolism regulation
evm.model.AsparagusV1_10.875	O2-site	GATGATGTGG	1082	9	+	Zea mays	cis-acting regulatory element involved in zein metabolism regulation
evm.model.AsparagusV1_10.875	O2-site	GATGA(C/T)(A/G)TG(A/G)	1158	8	+	Zea mays	cis-acting regulatory element involved in zein metabolism regulation
evm.model.AsparagusV1_10.875	O2-site	GATGA(C/T)(A/G)TG(A/G)	1212	8	+	Zea mays	cis-acting regulatory element involved in zein metabolism regulation
evm.model.AsparagusV1_10.875	STRE	AGGGG	113	5	+	Arabidopsis thaliana
evm.model.AsparagusV1_10.875	STRE	AGGGG	250	5	-	Arabidopsis thaliana
evm.model.AsparagusV1_10.875	STRE	AGGGG	753	5	+	Arabidopsis thaliana
evm.model.AsparagusV1_10.875	STRE	AGGGG	1910	5	+	Arabidopsis thaliana
evm.model.AsparagusV1_10.875	ARE	AAACCA	317	6	-	Zea mays	cis-acting regulatory element essential for the anaerobic induction
evm.model.AsparagusV1_10.875	ARE	AAACCA	1407	6	-	Zea mays	cis-acting regulatory element essential for the anaerobic induction
evm.model.AsparagusV1_10.875	ARE	AAACCA	1630	6	+	Zea mays	cis-acting regulatory element essential for the anaerobic induction
evm.model.AsparagusV1_10.875	ARE	AAACCA	1643	6	-	Zea mays	cis-acting regulatory element essential for the anaerobic induction
evm.model.AsparagusV1_10.875	ARE	AAACCA	1934	6	+	Zea mays	cis-acting regulatory element essential for the anaerobic induction
evm.model.AsparagusV1_10.875	CGTCA-motif	CGTCA	1758	5	+	Hordeum vulgare	cis-acting regulatory element involved in the MeJA-responsiveness
evm.model.AsparagusV1_10.875	CGTCA-motif	CGTCA	1856	5	+	Hordeum vulgare	cis-acting regulatory element involved in the MeJA-responsiveness
evm.model.AsparagusV1_10.875	CGTCA-motif	CGTCA	1890	5	+	Hordeum vulgare	cis-acting regulatory element involved in the MeJA-responsiveness
evm.model.AsparagusV1_10.875	TGA-element	AACGAC	1562	6	+	Brassica oleracea	auxin-responsive element
evm.model.AsparagusV1_10.875	TATC-box	TATCCCA	385	7	+	Oryza sativa	cis-acting element involved in gibberellin-responsiveness
evm.model.AsparagusV1_10.875	MRE	AACCTAA	335	7	-	Petroselinum crispum	MYB binding site involved in light responsiveness
evm.model.AsparagusV1_10.875	MRE	AACCTAA	1002	7	-	Petroselinum crispum	MYB binding site involved in light responsiveness
evm.model.AsparagusV1_10.875	MRE	AACCTAA	1532	7	-	Petroselinum crispum	MYB binding site involved in light responsiveness
evm.model.AsparagusV1_10.875	MBS	CAACTG	1448	6	+	Arabidopsis thaliana	MYB binding site involved in drought-inducibility
evm.model.AsparagusV1_10.875	Box 4	ATTAAT	548	6	+	Petroselinum crispum	part of a conserved DNA module involved in light responsiveness
evm.model.AsparagusV1_10.875	Box 4	ATTAAT	552	6	+	Petroselinum crispum	part of a conserved DNA module involved in light responsiveness
evm.model.AsparagusV1_10.875	as-1	TGACG	1758	5	-	Arabidopsis thaliana
evm.model.AsparagusV1_10.875	as-1	TGACG	1856	5	-	Arabidopsis thaliana
evm.model.AsparagusV1_10.875	as-1	TGACG	1890	5	-	Arabidopsis thaliana
evm.model.AsparagusV1_10.875	TCA	TCATCTTCAT	869	9	-	Pisum sativum
evm.model.AsparagusV1_10.875	TCT-motif	TCTTAC	1997	6	-	Arabidopsis thaliana	part of a light responsive element
evm.model.AsparagusV1_10.875	MYB-like sequence	TAACCA	1022	6	-	Arabidopsis thaliana
evm.model.AsparagusV1_10.875	MYB-like sequence	TAACCA	1422	6	+	Arabidopsis thaliana
evm.model.AsparagusV1_10.875	3-AF1 binding site	TAAGAGAGGAA	1998	11	+	Solanum tuberosum	light responsive element
evm.model.AsparagusV1_10.875	TCCC-motif	TCTCCCT	650	7	-	Spinacia oleracea	part of a light responsive element
evm.model.AsparagusV1_10.875	AT-rich element	ATAGAAATCAA	1392	10	-	Glycine max	binding site of AT-rich DNA binding protein (ATBP-1)
evm.model.AsparagusV1_10.875	AT-rich element	ATAGAAATCAA	1440	10	+	Glycine max	binding site of AT-rich DNA binding protein (ATBP-1)
evm.model.AsparagusV1_10.875	MYB	CAACCA	297	6	-	Arabidopsis thaliana
evm.model.AsparagusV1_10.875	MYB	CAACCA	836	6	-	Arabidopsis thaliana
evm.model.AsparagusV1_10.875	MYB	CAACCA	951	6	-	Arabidopsis thaliana
evm.model.AsparagusV1_10.875	MYB	TAACCA	1022	6	-	Arabidopsis thaliana
evm.model.AsparagusV1_10.875	MYB	TAACCA	1422	6	+	Arabidopsis thaliana
evm.model.AsparagusV1_10.875	I-box	cCATATCCAAT	1861	10	-	Flaveria trinervia	part of a light responsive element
evm.model.AsparagusV1_10.875	TCA-element	CCATCTTTTT	571	10	-	Nicotiana tabacum	cis-acting element involved in salicylic acid responsiveness
evm.model.AsparagusV1_10.875	TCA-element	CCATCTTTTT	774	9	-	Nicotiana tabacum	cis-acting element involved in salicylic acid responsiveness
evm.model.AsparagusV1_10.875	TCA-element	CCATCTTTTT	848	9	-	Nicotiana tabacum	cis-acting element involved in salicylic acid responsiveness
evm.model.AsparagusV1_10.875	Myb	CAACTG	1448	6	+	Arabidopsis thaliana
evm.model.AsparagusV1_10.875	ABRE3a	TACGTG	288	6	-	Zea mays
evm.model.AsparagusV1_10.875	ABRE4	CACGTA	288	6	+	Zea mays
evm.model.AsparagusV1_10.875	ABRE	ACGTG	288	5	-	Arabidopsis thaliana	cis-acting element involved in the abscisic acid responsiveness
evm.model.AsparagusV1_10.875	Myc	TCTCTTA	1998	7	-	Arabidopsis thaliana
evm.model.AsparagusV1_10.875	ERE	ATTTTAAA	1199	8	+	Nicotiana glutinos
evm.model.AsparagusV1_10.875	ATCT-motif	AATCTAATCC	1597	9	+	Pisum sativum	part of a conserved DNA module involved in light responsiveness
evm.model.AsparagusV1_10.875	LTR	CCGAAA	484	6	+	Hordeum vulgare	cis-acting element involved in low-temperature responsiveness
evm.model.AsparagusV1_10.875	MYC	CATTTG	1480	6	+	Arabidopsis thaliana
evm.model.AsparagusV1_10.875	MYC	CATGTG	1667	6	-	Arabidopsis thaliana
evm.model.AsparagusV1_10.875	MYC	CATTTG	1927	6	+	Arabidopsis thaliana
evm.model.AsparagusV1_10.875	TGACG-motif	TGACG	1758	5	-	Hordeum vulgare	cis-acting regulatory element involved in the MeJA-responsiveness
evm.model.AsparagusV1_10.875	TGACG-motif	TGACG	1856	5	-	Hordeum vulgare	cis-acting regulatory element involved in the MeJA-responsiveness
evm.model.AsparagusV1_10.875	TGACG-motif	TGACG	1890	5	-	Hordeum vulgare	cis-acting regulatory element involved in the MeJA-responsiveness
evm.model.AsparagusV1_10.875	G-box	GCCACGTGGA	259	9	+	Arabidopsis thaliana	cis-acting regulatory element involved in light responsiveness
evm.model.AsparagusV1_10.875	G-box	CCACGTAA	287	8	+	Brassica napus	cis-acting regulatory element involved in light responsiveness
evm.model.AsparagusV1_10.875	G-box	TACGTG	288	6	-	Arabidopsis thaliana	cis-acting regulatory element involved in light responsiveness
Asparagus taliensis C22SSD identified candidates
Ata01G028090.1	TCCC-motif	TCTCCCT	163	7	+	Spinacia oleracea	part of a light responsive element
Ata01G028090.1	TCCC-motif	TCTCCCT	1618	7	-	Spinacia oleracea	part of a light responsive element
Ata01G028090.1	TCCC-motif	TCTCCCT	1734	7	+	Spinacia oleracea	part of a light responsive element
Ata01G028090.1	TCCC-motif	TCTCCCT	1827	7	+	Spinacia oleracea	part of a light responsive element
Ata01G028090.1	TCCC-motif	TCTCCCT	1939	7	+	Spinacia oleracea	part of a light responsive element
Ata01G028090.1	AC-II	TCACCAACCCCC	1863	11	+	Populus tremuloides
Ata01G028090.1	TCA-element	CCATCTTTTT	298	9	-	Nicotiana tabacum	cis-acting element involved in salicylic acid responsiveness
Ata01G028090.1	TCA-element	CCATCTTTTT	1354	9	-	Nicotiana tabacum	cis-acting element involved in salicylic acid responsiveness
Ata01G028090.1	TCA-element	CCATCTTTTT	1462	9	+	Nicotiana tabacum	cis-acting element involved in salicylic acid responsiveness
Ata01G028090.1	TCA-element	CCATCTTTTT	1673	9	-	Nicotiana tabacum	cis-acting element involved in salicylic acid responsiveness
Ata01G028090.1	TCA-element	TCAGAAGAGG	1793	9	-	Brassica oleracea	cis-acting element involved in salicylic acid responsiveness
Ata01G028090.1	TCA-element	CCATCTTTTT	1841	9	+	Nicotiana tabacum	cis-acting element involved in salicylic acid responsiveness
Ata01G028090.1	ERE	ATTTTAAA	1322	8	-	Nicotiana glutinos
Ata01G028090.1	G-Box	CACGTT	928	6	+	Pisum sativum	cis-acting regulatory element involved in light responsiveness
Ata01G028090.1	G-Box	CACGTT	1691	6	+	Pisum sativum	cis-acting regulatory element involved in light responsiveness
Ata01G028090.1	CAT-box	GCCACT	991	6	-	Arabidopsis thaliana	cis-acting regulatory element related to meristem expression
Ata01G028090.1	I-box	AAGATAAGGCT	1442	10	-	Gossypium hirsutum	part of a light responsive element
Ata01G028090.1	MYB-like sequence	TAACCA	1098	6	-	Arabidopsis thaliana
Ata01G028090.1	AE-box	AGAAACTT	1263	8	-	Arabidopsis thaliana	part of a module for light response
Ata01G028090.1	LTR	CCGAAA	1493	6	-	Hordeum vulgare	cis-acting element involved in low-temperature responsiveness
Ata01G028090.1	W box	TTGACC	75	6	-	Arabidopsis thaliana
Ata01G028090.1	W box	TTGACC	1815	6	+	Arabidopsis thaliana
Ata01G028090.1	MYB	TAACCA	1098	6	-	Arabidopsis thaliana
Ata01G028090.1	MYB	CAACCA	1807	6	+	Arabidopsis thaliana
Ata01G028090.1	TGACG-motif	TGACG	87	5	-	Hordeum vulgare	cis-acting regulatory element involved in the MeJA-responsiveness
Ata01G028090.1	as-1	TGACG	87	5	-	Arabidopsis thaliana
Ata01G028090.1	CGTCA-motif	CGTCA	87	5	+	Hordeum vulgare	cis-acting regulatory element involved in the MeJA-responsiveness
Ata01G028090.1	P-box	CCTTTTG	854	7	-	Oryza sativa	gibberellin-responsive element
Ata01G028090.1	Myc	TCTCTTA	1833	7	+	Arabidopsis thaliana
Ata01G028090.1	Sp1	GGGCGG	1905	6	-	Oryza sativa	light responsive element
Ata01G028090.1	AAGAA-motif	GAAAGAA	1964	7	+	Avena sativa
Ata01G028090.1	Myb	TAACTG	1030	6	-	Arabidopsis thaliana
Ata01G028090.1	ABRE	ACGTG	928	5	-	Arabidopsis thaliana	cis-acting element involved in the abscisic acid responsiveness
Ata01G028090.1	ABRE	ACGTG	1691	5	-	Arabidopsis thaliana	cis-acting element involved in the abscisic acid responsiveness
Ata01G028090.1	Box 4	ATTAAT	223	6	+	Petroselinum crispum	part of a conserved DNA module involved in light responsiveness
Ata01G028090.1	Box 4	ATTAAT	651	6	+	Petroselinum crispum	part of a conserved DNA module involved in light responsiveness
Ata01G028090.1	Box 4	ATTAAT	791	6	+	Petroselinum crispum	part of a conserved DNA module involved in light responsiveness
Ata01G028090.1	Box 4	ATTAAT	1185	6	-	Petroselinum crispum	part of a conserved DNA module involved in light responsiveness
Ata01G028090.1	Box 4	ATTAAT	1453	6	-	Petroselinum crispum	part of a conserved DNA module involved in light responsiveness
Ata01G028090.1	MYC	CATGTG	436	6	+	Arabidopsis thaliana
Ata01G028090.1	MYC	CATTTG	467	6	-	Arabidopsis thaliana
Ata01G028090.1	MYC	CATGTG	958	6	-	Arabidopsis thaliana
Ata01G028090.1	MYC	CATGTG	960	6	+	Arabidopsis thaliana
Ata01G028090.1	ARE	AAACCA	17	6	+	Zea mays	cis-acting regulatory element essential for the anaerobic induction
Ata01G028090.1	ARE	AAACCA	1208	6	-	Zea mays	cis-acting regulatory element essential for the anaerobic induction
Ata01G028090.1	3-AF1 binding site	TAAGAGAGGAA	1829	10	-	Solanum tuberosum	light responsive element
Ata01G028090.1	F-box	CTATTCTCATT	1794	10	+	Lycopersicon esculentum
Ata01G028090.1	STRE	AGGGG	606	5	+	Arabidopsis thaliana
Ata01G028090.1	STRE	AGGGG	875	5	-	Arabidopsis thaliana
Ata01G028090.1	STRE	AGGGG	948	5	-	Arabidopsis thaliana
Ata01G028090.1	STRE	AGGGG	1061	5	+	Arabidopsis thaliana
Ata01G028090.1	STRE	AGGGG	1747	5	-	Arabidopsis thaliana
Ata01G028090.1	STRE	AGGGG	1753	5	-	Arabidopsis thaliana
Ata01G028090.1	STRE	AGGGG	1871	5	-	Arabidopsis thaliana
Ata01G028090.1	STRE	AGGGG	1935	5	-	Arabidopsis thaliana
Ata01G028090.1	WRE3	CCACCT	51	6	-	Pisum sativum
Ata01G028090.1	WRE3	CCACCT	1701	6	+	Pisum sativum
Ata01G028120.1	Box 4	ATTAAT	839	6	+	Petroselinum crispum	part of a conserved DNA module involved in light responsiveness
Ata01G028120.1	ABRE	ACGTG	557	5	-	Arabidopsis thaliana	cis-acting element involved in the abscisic acid responsiveness
Ata01G028120.1	ABRE	ACGTG	1028	5	+	Arabidopsis thaliana	cis-acting element involved in the abscisic acid responsiveness
Ata01G028120.1	ABRE	TACGGTC	1426	7	-	Arabidopsis thaliana	cis-acting element involved in the abscisic acid responsiveness
Ata01G028120.1	ABRE	ACGTG	1933	5	-	Arabidopsis thaliana	cis-acting element involved in the abscisic acid responsiveness
Ata01G028120.1	MYC	CAATTG	876	6	+	Arabidopsis thaliana
Ata01G028120.1	MYC	CATGTG	1094	6	-	Arabidopsis thaliana
Ata01G028120.1	ABRE3a	TACGTG	1027	6	+	Zea mays
Ata01G028120.1	Myc	TCTCTTA	61	7	+	Arabidopsis thaliana
Ata01G028120.1	AAGAA-motif	GAAAGAA	1158	7	+	Avena sativa
Ata01G028120.1	G-box	CACGTC	557	6	+	Zea mays	cis-acting regulatory element involved in light responsiveness
Ata01G028120.1	G-box	CCACGTAA	1026	8	-	Brassica napus	cis-acting regulatory element involved in light responsiveness
Ata01G028120.1	G-box	TACGTG	1027	6	+	Arabidopsis thaliana	cis-acting regulatory element involved in light responsiveness
Ata01G028120.1	G-box	CACGTC	1933	6	+	Zea mays	cis-acting regulatory element involved in light responsiveness
Ata01G028120.1	Myb	TAACTG	804	6	+	Arabidopsis thaliana
Ata01G028120.1	Myb	TAACTG	1789	6	-	Arabidopsis thaliana
Ata01G028120.1	Myb	CAACTG	1818	6	-	Arabidopsis thaliana
Ata01G028120.1	O2-site	GTTGACGTGA	818	9	+	Zea mays	cis-acting regulatory element involved in zein metabolism regulation
Ata01G028120.1	CGTCA-motif	CGTCA	296	5	+	Hordeum vulgare	cis-acting regulatory element involved in the MeJA-responsiveness
Ata01G028120.1	CGTCA-motif	CGTCA	527	5	+	Hordeum vulgare	cis-acting regulatory element involved in the MeJA-responsiveness
Ata01G028120.1	CGTCA-motif	CGTCA	820	5	-	Hordeum vulgare	cis-acting regulatory element involved in the MeJA-responsiveness
Ata01G028120.1	CGTCA-motif	CGTCA	823	5	+	Hordeum vulgare	cis-acting regulatory element involved in the MeJA-responsiveness
Ata01G028120.1	CGTCA-motif	CGTCA	1098	5	-	Hordeum vulgare	cis-acting regulatory element involved in the MeJA-responsiveness
Ata01G028120.1	TGACG-motif	TGACG	296	5	-	Hordeum vulgare	cis-acting regulatory element involved in the MeJA-responsiveness
Ata01G028120.1	TGACG-motif	TGACG	527	5	-	Hordeum vulgare	cis-acting regulatory element involved in the MeJA-responsiveness
Ata01G028120.1	TGACG-motif	TGACG	820	5	+	Hordeum vulgare	cis-acting regulatory element involved in the MeJA-responsiveness
Ata01G028120.1	TGACG-motif	TGACG	823	5	-	Hordeum vulgare	cis-acting regulatory element involved in the MeJA-responsiveness
Ata01G028120.1	TGACG-motif	TGACG	1098	5	+	Hordeum vulgare	cis-acting regulatory element involved in the MeJA-responsiveness
Ata01G028120.1	as-1	TGACG	296	5	-	Arabidopsis thaliana
Ata01G028120.1	as-1	TGACG	527	5	-	Arabidopsis thaliana
Ata01G028120.1	as-1	TGACG	820	5	+	Arabidopsis thaliana
Ata01G028120.1	as-1	TGACG	823	5	-	Arabidopsis thaliana
Ata01G028120.1	as-1	TGACG	1098	5	+	Arabidopsis thaliana
Ata01G028120.1	STRE	AGGGG	23	5	-	Arabidopsis thaliana
Ata01G028120.1	STRE	AGGGG	1060	5	+	Arabidopsis thaliana
Ata01G028120.1	AuxRR-core	GGTCCAT	888	7	-	Nicotiana tabacum	cis-acting regulatory element involved in auxin responsiveness
Ata01G028120.1	ARE	AAACCA	1724	6	-	Zea mays	cis-acting regulatory element essential for the anaerobic induction
Ata01G028120.1	ARE	AAACCA	1993	6	+	Zea mays	cis-acting regulatory element essential for the anaerobic induction
Ata01G028120.1	MBS	CAACTG	1818	6	-	Arabidopsis thaliana	MYB binding site involved in drought-inducibility
Ata01G028120.1	TCA	TCATCTTCAT	735	9	+	Pisum sativum
Ata01G028120.1	MYB	CAACCA	242	6	-	Arabidopsis thaliana
Ata01G028120.1	MYB	TAACCA	967	6	+	Arabidopsis thaliana
Ata01G028120.1	MYB	TAACCA	1622	6	+	Arabidopsis thaliana
Ata01G028120.1	MYB	CAACCA	1941	6	+	Arabidopsis thaliana
Ata01G028120.1	ABRE4	CACGTA	1027	6	-	Zea mays
Ata01G028120.1	MYB-like sequence	TAACCA	967	6	+	Arabidopsis thaliana
Ata01G028120.1	MYB-like sequence	TAACCA	1622	6	+	Arabidopsis thaliana
Ata01G028120.1	GATA-motif	GATAGGA	427	7	-	Arabidopsis thaliana	part of a light responsive element
Ata05G042580.1	AC-I	(T/C)C(T/C)(C/T)ACC(T/C)ACC	1768	9	-	Phaseolus vulgaris
Ata05G042580.1	L-box	ATCCCACCTAC	1769	10	-	Petroselinum crispum	part of a light responsive element
Ata05G042580.1	O2-site	GATGATGTGG	618	9	+	Zea mays	cis-acting regulatory element involved in zein metabolism regulation
Ata05G042580.1	Myb	TAACTG	270	6	+	Arabidopsis thaliana
Ata05G042580.1	AAGAA-motif	GAAAGAA	1655	7	-	Avena sativa
Ata05G042580.1	Sp1	GGGCGG	1889	6	-	Oryza sativa	light responsive element
Ata05G042580.1	Sp1	GGGCGG	1893	6	-	Oryza sativa	light responsive element
Ata05G042580.1	Sp1	GGGCGG	1923	6	-	Oryza sativa	light responsive element
Ata05G042580.1	Box 4	ATTAAT	120	6	+	Petroselinum crispum	part of a conserved DNA module involved in light responsiveness
Ata05G042580.1	Box 4	ATTAAT	998	6	+	Petroselinum crispum	part of a conserved DNA module involved in light responsiveness
Ata05G042580.1	chs-Unit 1 m1	ACCTAACCCGG	723	10	-	Zea mays	part of a light responsive element
Ata05G042580.1	ARE	AAACCA	224	6	+	Zea mays	cis-acting regulatory element essential for the anaerobic induction
Ata05G042580.1	ARE	AAACCA	765	6	-	Zea mays	cis-acting regulatory element essential for the anaerobic induction
Ata05G042580.1	ARE	AAACCA	1238	6	+	Zea mays	cis-acting regulatory element essential for the anaerobic induction
Ata05G042580.1	ARE	AAACCA	1298	6	+	Zea mays	cis-acting regulatory element essential for the anaerobic induction
Ata05G042580.1	ARE	AAACCA	1341	6	+	Zea mays	cis-acting regulatory element essential for the anaerobic induction
Ata05G042580.1	ARE	AAACCA	1841	6	+	Zea mays	cis-acting regulatory element essential for the anaerobic induction
Ata05G042580.1	STRE	AGGGG	330	5	-	Arabidopsis thaliana
Ata05G042580.1	STRE	AGGGG	453	5	-	Arabidopsis thaliana
Ata05G042580.1	STRE	AGGGG	481	5	-	Arabidopsis thaliana
Ata05G042580.1	STRE	AGGGG	566	5	+	Arabidopsis thaliana
Ata05G042580.1	STRE	AGGGG	1158	5	+	Arabidopsis thaliana
Ata05G042580.1	STRE	AGGGG	1817	5	+	Arabidopsis thaliana
Ata05G042580.1	STRE	AGGGG	1823	5	+	Arabidopsis thaliana
Ata05G042580.1	STRE	AGGGG	1829	5	+	Arabidopsis thaliana
Ata05G042580.1	STRE	AGGGG	1942	5	-	Arabidopsis thaliana
Ata05G042580.1	STRE	AGGGG	1987	5	-	Arabidopsis thaliana
Ata05G042580.1	sbp-CMA1c	CTTTATCTCTTCCA	1596	13	-	Arabidopsis thaliana	part of a light responsive element
Ata05G042580.1	WRE3	CCACCT	440	6	+	Pisum sativum
Ata05G042580.1	WRE3	CCACCT	475	6	+	Pisum sativum
Ata05G042580.1	WRE3	CCACCT	1323	6	+	Pisum sativum
Ata05G042580.1	WRE3	CCACCT	1771	6	-	Pisum sativum
Ata05G042580.1	TCCC-motif	TCTCCCT	589	7	-	Spinacia oleracea	part of a light responsive element
Ata05G042580.1	TCCC-motif	TCTCCCT	604	7	-	Spinacia oleracea	part of a light responsive element
Ata05G042580.1	TCCC-motif	TCTCCCT	1553	7	-	Spinacia oleracea	part of a light responsive element
Ata05G042580.1	TCA	TCATCTTCAT	312	9	+	Pisum sativum
Ata05G042580.1	TC-rich repeats	GTTTTCTTAC	1568	9	+	Nicotiana tabacum	cis-acting element involved in defense and stress responsiveness
Ata05G042580.1	AP-1	TGAGTTAG	426	8	-	Arabidopsis thaliana
Ata05G042580.1	AC-II	TCACCAACCCCC	1214	11	+	Populus tremuloides
Ata05G042580.1	MRE	AACCTAA	458	7	+	Petroselinum crispum	MYB binding site involved in light responsiveness
Ata05G042580.1	MYB-like sequence	TAACCA	1486	6	-	Arabidopsis thaliana
Ata05G042580.1	GC-motif	CCCCCG	1886	6	+	Zea mays	enhancer-like element involved in anoxic specific inducibility
Ata05G042580.1	W box	TTGACC	139	6	-	Arabidopsis thaliana
Ata05G042580.1	telo-box	AAACCCTAACCCTAA	328	14	+	Nicotiana tabacum
Ata05G042580.1	telo-box	AAACCCTAACCCTAA	372	15	+	Nicotiana tabacum
Ata05G042580.1	telo-box	AAACCCTAACCCTAA	415	15	+	Nicotiana tabacum
Ata05G042580.1	telo-box	AAACCCTAACCCTAA	486	14	+	Nicotiana tabacum
Ata05G042580.1	telo-box	AAACCCTAACCCTAA	633	15	-	Nicotiana tabacum
Ata05G042580.1	TCT-motif	TCTTAC	892	6	+	Arabidopsis thaliana	part of a light responsive element
Ata05G042580.1	TCT-motif	TCTTAC	1153	6	-	Arabidopsis thaliana	part of a light responsive element
Ata05G042580.1	MYB	TAACCA	1486	6	-	Arabidopsis thaliana
Ata05G042580.1	GT1-motif	GGTTAA	1124	6	-	Arabidopsis thaliana	light responsive element
Ata05G042580.1	GT1-motif	GGTTAAT	1480	7	+	Avena sativa	light responsive element
Ata05G042580.1	GT1-motif	GGTTAAT	1487	7	+	Avena sativa	light responsive element
Ata05G042580.1	GT1-motif	GGTTAA	1713	6	+	Arabidopsis thaliana	light responsive element
Ata06G007420.1	CGTCA-motif	CGTCA	1354	5	+	Hordeum vulgare	cis-acting regulatory element involved in the MeJA-responsiveness
Ata06G007420.1	TATC-box	TATCCCA	1365	7	-	Oryza sativa	cis-acting element involved in gibberellin-responsiveness
Ata06G007420.1	TATC-box	TATCCCA	1463	7	+	Oryza sativa	cis-acting element involved in gibberellin-responsiveness
Ata06G007420.1	as-1	TGACG	1354	5	-	Arabidopsis thaliana
Ata06G007420.1	TGACG-motif	TGACG	1354	5	-	Hordeum vulgare	cis-acting regulatory element involved in the MeJA-responsiveness
Ata06G007420.1	ABRE3a	TACGTG	488	6	-	Zea mays
Ata06G007420.1	Box 4	ATTAAT	435	6	+	Petroselinum crispum	part of a conserved DNA module involved in light responsiveness
Ata06G007420.1	ABRE	ACGTG	488	5	-	Arabidopsis thaliana	cis-acting element involved in the abscisic acid responsiveness
Ata06G007420.1	ABRE	ACGTG	1122	5	-	Arabidopsis thaliana	cis-acting element involved in the abscisic acid responsiveness
Ata06G007420.1	ABRE	TACGGTC	1886	7	-	Arabidopsis thaliana	cis-acting element involved in the abscisic acid responsiveness
Ata06G007420.1	MYC	CATTTG	13	6	+	Arabidopsis thaliana
Ata06G007420.1	MYC	CATGTG	534	6	+	Arabidopsis thaliana
Ata06G007420.1	MYC	CATTTG	1027	6	+	Arabidopsis thaliana
Ata06G007420.1	MYC	CATGTG	1306	6	-	Arabidopsis thaliana
Ata06G007420.1	MYC	CAATTG	1446	6	-	Arabidopsis thaliana
Ata06G007420.1	AAGAA-motif	GAAAGAA	628	7	+	Avena sativa
Ata06G007420.1	AAGAA-motif	gGTAAAGAAA	1036	9	-	Avena sativa
Ata06G007420.1	AAGAA-motif	GAAAGAA	1563	7	+	Avena sativa
Ata06G007420.1	AAGAA-motif	GAAAGAA	1582	7	+	Avena sativa
Ata06G007420.1	G-box	TACGTG	488	6	-	Arabidopsis thaliana	cis-acting regulatory element involved in light responsiveness
Ata06G007420.1	Myb	TAACTG	280	6	-	Arabidopsis thaliana
Ata06G007420.1	ARE	AAACCA	93	6	-	Zea mays	cis-acting regulatory element essential for the anaerobic induction
Ata06G007420.1	WRE3	CCACCT	24	6	-	Pisum sativum
Ata06G007420.1	STRE	AGGGG	1649	5	-	Arabidopsis thaliana
Ata06G007420.1	STRE	AGGGG	1800	5	-	Arabidopsis thaliana
Ata06G007420.1	TC-rich repeats	GTTTTCTTAC	705	9	-	Nicotiana tabacum	cis-acting element involved in defense and stress responsiveness
Ata06G007420.1	circadian	CAAAGATATC	492	9	-	Lycopersicon esculentum	cis-acting regulatory element involved in circadian control
Ata06G007420.1	TCCC-motif	TCTCCCT	1745	7	+	Spinacia oleracea	part of a light responsive element
Ata06G007420.1	TCCC-motif	TCTCCCT	1864	7	+	Spinacia oleracea	part of a light responsive element
Ata06G007420.1	TCA	TCATCTTCAT	657	9	-	Pisum sativum
Ata06G007420.1	RY-element	CATGCATG	1548	8	-	Helianthus annuus	cis-acting regulatory element involved in seed-specific regulation
Ata06G007420.1	ABRE4	CACGTA	488	6	+	Zea mays
Ata06G007420.1	AE-box	AGAAACTT	1418	8	-	Arabidopsis thaliana	part of a module for light response
Ata06G007420.1	MYB-like sequence	TAACCA	1495	6	-	Arabidopsis thaliana
Ata06G007420.1	CAT-box	GCCACT	1090	6	+	Arabidopsis thaliana	cis-acting regulatory element related to meristem expression
Ata06G007420.1	G-Box	CACGTT	1122	6	+	Pisum sativum	cis-acting regulatory element involved in light responsiveness
Ata06G007420.1	GCN4_motif	TGAGTCA	17	7	+	Oryza sativa	cis-regulatory element involved in endosperm expression
Ata06G007420.1	GT1-motif	GGTTAAT	1107	7	+	Avena sativa	light responsive element
Ata06G007420.1	DRE core	GCCGAC	1275	6	+	Arabidopsis thaliana
Ata06G007420.1	MYB	CAACCA	136	6	+	Arabidopsis thaliana
Ata06G007420.1	MYB	TAACCA	1495	6	-	Arabidopsis thaliana
Ata06G007420.1	TCT-motif	TCTTAC	765	6	-	Arabidopsis thaliana	part of a light responsive element
Ata06G007420.1	TCT-motif	TCTTAC	1329	6	-	Arabidopsis thaliana	part of a light responsive element
Ata09G008170.1	AE-box	AGAAACAA	449	8	+	Arabidopsis thaliana	part of a module for light response
Ata09G008170.1	AE-box	AGAAACAA	1627	8	+	Arabidopsis thaliana	part of a module for light response
Ata09G008170.1	MRE	AACCTAA	1719	7	+	Petroselinum crispum	MYB binding site involved in light responsiveness
Ata09G008170.1	AT-rich sequence	TAAAATACT	783	9	+	Pisum sativum	element for maximal elicitor-mediated activation (2copies)
Ata09G008170.1	MYB	CAACAG	210	6	-	Arabidopsis thaliana
Ata09G008170.1	MYB	TAACCA	395	6	-	Arabidopsis thaliana
Ata09G008170.1	MYB	TAACCA	1329	6	-	Arabidopsis thaliana
Ata09G008170.1	DRE core	GCCGAC	568	6	-	Arabidopsis thaliana
Ata09G008170.1	TCT-motif	TCTTAC	255	6	-	Arabidopsis thaliana	part of a light responsive element
Ata09G008170.1	TCCC-motif	TCTCCCT	876	7	+	Spinacia oleracea	part of a light responsive element
Ata09G008170.1	TCCC-motif	TCTCCCT	899	7	+	Spinacia oleracea	part of a light responsive element
Ata09G008170.1	ERE	ATTTTAAA	781	8	-	Nicotiana glutinos
Ata09G008170.1	AT-rich element	ATAGAAATCAA	1290	11	-	Glycine max	binding site of AT-rich DNA binding protein (ATBP-1)
Ata09G008170.1	TCA-element	CCATCTTTTT	866	9	+	Nicotiana tabacum	cis-acting element involved in salicylic acid responsiveness
Ata09G008170.1	TCA-element	TCAGAAGAGG	880	9	-	Brassica oleracea	cis-acting element involved in salicylic acid responsiveness
Ata09G008170.1	HD-Zip 1	CAAT(A/T)ATTG	1230	8.5	-	Arabidopsis thaliana	element involved in differentiation of the palisade mesophyll cells
Ata09G008170.1	Box III	atCATTTTCACt	1750	11	-	Pisum sativum	protein binding site
Ata09G008170.1	ARE	AAACCA	332	6	+	Zea mays	cis-acting regulatory element essential for the anaerobic induction
Ata09G008170.1	ARE	AAACCA	860	6	+	Zea mays	cis-acting regulatory element essential for the anaerobic induction
Ata09G008170.1	ARE	AAACCA	978	6	+	Zea mays	cis-acting regulatory element essential for the anaerobic induction
Ata09G008170.1	ARE	AAACCA	1037	6	+	Zea mays	cis-acting regulatory element essential for the anaerobic induction
Ata09G008170.1	LAMP-element	CTTTATCA	1003	8	+	Pisum sativum	part of a light responsive element
Ata09G008170.1	STRE	AGGGG	763	5	-	Arabidopsis thaliana
Ata09G008170.1	STRE	AGGGG	1780	5	-	Arabidopsis thaliana
Ata09G008170.1	STRE	AGGGG	1846	5	+	Arabidopsis thaliana
Ata09G008170.1	STRE	AGGGG	1878	5	+	Arabidopsis thaliana
Ata09G008170.1	P-box	CCTTTTG	1175	7	+	Oryza sativa	gibberellin-responsive element
Ata09G008170.1	CCGTCC motif	CCGTCC	487	6	-	Nicotiana tabacum
Ata09G008170.1	CCGTCC motif	CCGTCC	600	6	+	Nicotiana tabacum
Ata09G008170.1	TGACG-motif	TGACG	167	5	-	Hordeum vulgare	cis-acting regulatory element involved in the MeJA-responsiveness
Ata09G008170.1	TGACG-motif	TGACG	1533	5	-	Hordeum vulgare	cis-acting regulatory element involved in the MeJA-responsiveness
Ata09G008170.1	Box 4	ATTAAT	629	6	+	Petroselinum crispum	part of a conserved DNA module involved in light responsiveness
Ata09G008170.1	ABRE	CACGTG	821	6	+	Arabidopsis thaliana	cis-acting element involved in the abscisic acid responsiveness
Ata09G008170.1	ABRE	ACGTG	822	5	+	Arabidopsis thaliana	cis-acting element involved in the abscisic acid responsiveness
Ata09G008170.1	ABRE	ACGTG	1690	5	-	Arabidopsis thaliana	cis-acting element involved in the abscisic acid responsiveness
Ata09G008170.1	Box II -like sequence	TCCGTGTACCA	144	10	-	Oryza sativa	cis-acting regulatory element
Ata09G008170.1	G-box	CACGTG	821	6	+	Arabidopsis thaliana	cis-acting regulatory element involved in light responsiveness
Ata09G008170.1	Myc	TCTCTTA	256	7	-	Arabidopsis thaliana
Ata09G008170.1	Myc	TCTCTTA	1933	7	+	Arabidopsis thaliana
Ata09G008170.1	MYB-like sequence	TAACCA	395	6	-	Arabidopsis thaliana
Ata09G008170.1	MYB-like sequence	TAACCA	1329	6	-	Arabidopsis thaliana
Ata09G008170.1	CCGTCC-box	CCGTCC	487	6	-	Petroselinum hortense
Ata09G008170.1	CCGTCC-box	CCGTCC	600	6	+	Petroselinum hortense
Ata09G008170.1	G-Box	CACGTG	821	6	+	Pisum sativum	cis-acting regulatory element involved in light responsiveness
Ata09G008170.1	G-Box	CACGTT	1690	6	+	Pisum sativum	cis-acting regulatory element involved in light responsiveness
Ata09G008170.1	GT1-motif	GGTTAA	711	6	-	Arabidopsis thaliana	light responsive element
Ata09G008170.1	GT1-motif	GGTTAA	1330	6	+	Arabidopsis thaliana	light responsive element
Ata09G008170.1	LTR	CCGAAA	657	6	-	Hordeum vulgare	cis-acting element involved in low-temperature responsiveness
Ata09G008170.1	MBS	CAACTG	454	6	+	Arabidopsis thaliana	MYB binding site involved in drought-inducibility
Ata09G008170.1	WUN-motif	AAATTACTA	1200	9	+	Nicotiana glutinosa
Ata09G008170.1	CGTCA-motif	CGTCA	167	5	+	Hordeum vulgare	cis-acting regulatory element involved in the MeJA-responsiveness
Ata09G008170.1	CGTCA-motif	CGTCA	1533	5	+	Hordeum vulgare	cis-acting regulatory element involved in the MeJA-responsiveness
Ata09G008170.1	A-box	CCGTCC	487	6	-	Petroselinum crispum	cis-acting regulatory element
Ata09G008170.1	A-box	CCGTCC	600	6	+	Petroselinum crispum	cis-acting regulatory element
Ata09G008170.1	as-1	TGACG	167	5	-	Arabidopsis thaliana
Ata09G008170.1	as-1	TGACG	1533	5	-	Arabidopsis thaliana
Ata09G008170.1	Myb-binding site	CAACAG	210	6	-	Nicotiana tabacum
Ata09G008170.1	MYC	CAATTG	1009	6	-	Arabidopsis thaliana
Ata09G008170.1	MYC	CATGTG	1941	6	+	Arabidopsis thaliana
Ata09G008170.1	dOCT	CTCGGATC	958	8	+	Zea mays
Ata09G008170.1	Myb	CAACTG	454	6	+	Arabidopsis thaliana
Ata09G008170.1	Sp1	GGGCGG	758	6	-	Oryza sativa	light responsive element
Ata0G001960.1	STRE	AGGGG	742	5	-	Arabidopsis thaliana
Ata0G001960.1	STRE	AGGGG	1780	5	-	Arabidopsis thaliana
Ata0G001960.1	STRE	AGGGG	1846	5	+	Arabidopsis thaliana
Ata0G001960.1	STRE	AGGGG	1878	5	+	Arabidopsis thaliana
Ata0G001960.1	WUN-motif	AAATTACTA	1180	9	+	Nicotiana glutinosa
Ata0G001960.1	ARE	AAACCA	839	6	+	Zea mays	cis-acting regulatory element essential for the anaerobic induction
Ata0G001960.1	ARE	AAACCA	957	6	+	Zea mays	cis-acting regulatory element essential for the anaerobic induction
Ata0G001960.1	HD-Zip 1	CAAT(A/T)ATTG	1210	8.5	-	Arabidopsis thaliana	element involved in differentiation of the palisade mesophyll cells
Ata0G001960.1	dOCT	CTCGGATC	937	8	+	Zea mays
Ata0G001960.1	G-box	CACGTG	800	6	+	Arabidopsis thaliana	cis-acting regulatory element involved in light responsiveness
Ata0G001960.1	Sp1	GGGCGG	738	6	-	Oryza sativa	light responsive element
Ata0G001960.1	Myb	TAACTG	201	6	+	Arabidopsis thaliana
Ata0G001960.1	Myc	TCTCTTA	1241	7	+	Arabidopsis thaliana
Ata0G001960.1	Myc	TCTCTTA	1933	7	+	Arabidopsis thaliana
Ata0G001960.1	Box 4	ATTAAT	1763	6	-	Petroselinum crispum	part of a conserved DNA module involved in light responsiveness
Ata0G001960.1	MYC	CATTTG	182	6	-	Arabidopsis thaliana
Ata0G001960.1	MYC	CATTTG	434	6	-	Arabidopsis thaliana
Ata0G001960.1	MYC	CATGTG	1941	6	+	Arabidopsis thaliana
Ata0G001960.1	ABRE	CACGTG	800	6	+	Arabidopsis thaliana	cis-acting element involved in the abscisic acid responsiveness
Ata0G001960.1	ABRE	ACGTG	801	5	+	Arabidopsis thaliana	cis-acting element involved in the abscisic acid responsiveness
Ata0G001960.1	ABRE	ACGTG	1689	5	-	Arabidopsis thaliana	cis-acting element involved in the abscisic acid responsiveness
Ata0G001960.1	CCGTCC motif	CCGTCC	467	6	-	Nicotiana tabacum
Ata0G001960.1	CCGTCC motif	CCGTCC	580	6	+	Nicotiana tabacum
Ata0G001960.1	A-box	CCGTCC	467	6	-	Petroselinum crispum	cis-acting regulatory element
Ata0G001960.1	A-box	CCGTCC	580	6	+	Petroselinum crispum	cis-acting regulatory element
Ata0G001960.1	AAAC-motif	CAATCAAAACCT	1324	11	-	Spinacia oleracea	light responsive element
Ata0G001960.1	as-1	TGACG	1538	5	-	Arabidopsis thaliana
Ata0G001960.1	TGACG-motif	TGACG	1538	5	-	Hordeum vulgare	cis-acting regulatory element involved in the MeJA-responsiveness
Ata0G001960.1	P-box	CCTTTTG	1155	7	+	Oryza sativa	gibberellin-responsive element
Ata0G001960.1	CGTCA-motif	CGTCA	1538	5	+	Hordeum vulgare	cis-acting regulatory element involved in the MeJA-responsiveness
Ata0G001960.1	LTR	CCGAAA	614	6	-	Hordeum vulgare	cis-acting element involved in low-temperature responsiveness
Ata0G001960.1	LTR	CCGAAA	637	6	-	Hordeum vulgare	cis-acting element involved in low-temperature responsiveness
Ata0G001960.1	GT1-motif	GGTTAAT	187	7	+	Avena sativa	light responsive element
Ata0G001960.1	GT1-motif	GGTTAA	1355	6	+	Arabidopsis thaliana	light responsive element
Ata0G001960.1	MYB	TAACCA	186	6	-	Arabidopsis thaliana
Ata0G001960.1	MYB	TAACCA	255	6	-	Arabidopsis thaliana
Ata0G001960.1	MYB	TAACCA	1354	6	-	Arabidopsis thaliana
Ata0G001960.1	DRE core	GCCGAC	548	6	-	Arabidopsis thaliana
Ata0G001960.1	AT-rich sequence	TAAAATACT	762	9	+	Pisum sativum	element for maximal elicitor-mediated activation (2copies)
Ata0G001960.1	G-Box	CACGTG	800	6	+	Pisum sativum	cis-acting regulatory element involved in light responsiveness
Ata0G001960.1	G-Box	CACGTT	1689	6	+	Pisum sativum	cis-acting regulatory element involved in light responsiveness
Ata0G001960.1	AE-box	AGAAACAA	429	8	+	Arabidopsis thaliana	part of a module for light response
Ata0G001960.1	AE-box	AGAAACAA	1632	8	+	Arabidopsis thaliana	part of a module for light response
Ata0G001960.1	MYB-like sequence	TAACCA	186	6	-	Arabidopsis thaliana
Ata0G001960.1	MYB-like sequence	TAACCA	255	6	-	Arabidopsis thaliana
Ata0G001960.1	MYB-like sequence	TAACCA	1354	6	-	Arabidopsis thaliana
Ata0G001960.1	CCGTCC-box	CCGTCC	467	6	-	Petroselinum hortense
Ata0G001960.1	CCGTCC-box	CCGTCC	580	6	+	Petroselinum hortense
Ata0G001960.1	MRE	AACCTAA	1718	7	+	Petroselinum crispum	MYB binding site involved in light responsiveness
Ata0G001960.1	TCA-element	CCATCTTTTT	845	9	+	Nicotiana tabacum	cis-acting element involved in salicylic acid responsiveness
Ata0G001960.1	TCA-element	TCAGAAGAGG	859	9	-	Brassica oleracea	cis-acting element involved in salicylic acid responsiveness
Ata0G001960.1	ERE	ATTTTAAA	760	8	-	Nicotiana glutinos
Ata0G001960.1	AT-rich element	ATAGAAATCAA	1270	11	-	Glycine max	binding site of AT-rich DNA binding protein (ATBP-1)
Ata0G001960.1	TCCC-motif	TCTCCCT	855	7	+	Spinacia oleracea	part of a light responsive element
Ata0G001960.1	TCCC-motif	TCTCCCT	878	7	+	Spinacia oleracea	part of a light responsive element
Ata0G001960.1	TCCC-motif	TCTCCCT	1794	7	-	Spinacia oleracea	part of a light responsive element
Asparagus officinalis C24SMT identified candidates
evm.model.AsparagusV1_01.354	ARE	AAACCA	1938	6	+	Zea mays	cis-acting regulatory element essential for the anaerobic induction
evm.model.AsparagusV1_01.354	as-1	TGACG	1543	5	+	Arabidopsis thaliana
evm.model.AsparagusV1_01.354	as-1	TGACG	1595	5	+	Arabidopsis thaliana
evm.model.AsparagusV1_01.354	GC-motif	CCCCCG	1774	6	+	Zea mays	enhancer-like element involved in anoxic specific inducibility
evm.model.AsparagusV1_01.354	MYC	CATTTG	1296	6	-	Arabidopsis thaliana
evm.model.AsparagusV1_01.354	GATA-motif	GATAGGA	785	7	-	Arabidopsis thaliana	part of a light responsive element
evm.model.AsparagusV1_01.354	CCGTCC motif	CCGTCC	1727	6	+	Nicotiana tabacum
evm.model.AsparagusV1_01.354	STRE	AGGGG	1056	5	+	Arabidopsis thaliana
evm.model.AsparagusV1_01.354	STRE	AGGGG	1872	5	+	Arabidopsis thaliana
evm.model.AsparagusV1_01.354	STRE	AGGGG	1948	5	-	Arabidopsis thaliana
evm.model.AsparagusV1_01.354	CGTCA-motif	CGTCA	1543	5	-	Hordeum vulgare	cis-acting regulatory element involved in the MeJA-responsiveness
evm.model.AsparagusV1_01.354	CGTCA-motif	CGTCA	1595	5	-	Hordeum vulgare	cis-acting regulatory element involved in the MeJA-responsiveness
evm.model.AsparagusV1_01.354	G-Box	CACGTT	123	6	+	Pisum sativum	cis-acting regulatory element involved in light responsiveness
evm.model.AsparagusV1_01.354	A-box	CCGTCC	1727	6	+	Petroselinum crispum	cis-acting regulatory element
evm.model.AsparagusV1_01.354	Myb-binding site	CAACAG	190	6	+	Nicotiana tabacum
evm.model.AsparagusV1_01.354	Myb-binding site	CAACAG	718	6	-	Nicotiana tabacum
evm.model.AsparagusV1_01.354	Myb-binding site	CAACAG	1079	6	-	Nicotiana tabacum
evm.model.AsparagusV1_01.354	Myb-binding site	CAACAG	1244	6	-	Nicotiana tabacum
evm.model.AsparagusV1_01.354	TC-rich repeats	ATTCTCTAAC	126	9	-	Nicotiana tabacum	cis-acting element involved in defense and stress responsiveness
evm.model.AsparagusV1_01.354	GT1-motif	GGTTAAT	1271	7	-	Avena sativa	light responsive element
evm.model.AsparagusV1_01.354	GT1-motif	GGTTAA	1272	6	-	Arabidopsis thaliana	light responsive element
evm.model.AsparagusV1_01.354	AAGAA-motif	GAAAGAA	1140	7	-	Avena sativa
evm.model.AsparagusV1_01.354	CCGTCC-box	CCGTCC	1727	6	+	Petroselinum hortense
evm.model.AsparagusV1_01.354	ABRE	CGTACGTGCA	32	9	-	Hordeum vulgare	cis-acting element involved in the abscisic acid responsiveness
evm.model.AsparagusV1_01.354	ABRE	ACGTG	123	5	-	Arabidopsis thaliana	cis-acting element involved in the abscisic acid responsiveness
evm.model.AsparagusV1_01.354	ABRE	ACGTG	1332	5	-	Arabidopsis thaliana	cis-acting element involved in the abscisic acid responsiveness
evm.model.AsparagusV1_01.354	TGACG-motif	TGACG	1543	5	+	Hordeum vulgare	cis-acting regulatory element involved in the MeJA-responsiveness
evm.model.AsparagusV1_01.354	TGACG-motif	TGACG	1595	5	+	Hordeum vulgare	cis-acting regulatory element involved in the MeJA-responsiveness
evm.model.AsparagusV1_01.354	ERE	ATTTTAAA	298	8	-	Nicotiana glutinos
evm.model.AsparagusV1_01.354	P-box	CCTTTTG	1868	7	-	Oryza sativa	gibberellin-responsive element
evm.model.AsparagusV1_01.354	Sp1	GGGCGG	1777	6	-	Oryza sativa	light responsive element
evm.model.AsparagusV1_01.354	MRE	AACCTAA	176	7	-	Petroselinum crispum	MYB binding site involved in light responsiveness
evm.model.AsparagusV1_01.354	circadian	CAAAGATATC	109	9	+	Lycopersicon esculentum	cis-acting regulatory element involved in circadian control
evm.model.AsparagusV1_01.354	G-box	CACGTC	1332	6	+	Zea mays	cis-acting regulatory element involved in light responsiveness
evm.model.AsparagusV1_01.354	AT1-motif	AATTATTTTTTATT	1669	13	-	Solanum tuberosum	part of a light responsive module
evm.model.AsparagusV1_01.354	GARE-motif	TCTGTTG	190	7	-	Brassica oleracea	gibberellin-responsive element
evm.model.AsparagusV1_01.354	GARE-motif	TCTGTTG	1243	7	+	Brassica oleracea	gibberellin-responsive element
evm.model.AsparagusV1_01.354	MYB	CAACAG	190	6	+	Arabidopsis thaliana
evm.model.AsparagusV1_01.354	MYB	CAACAG	718	6	-	Arabidopsis thaliana
evm.model.AsparagusV1_01.354	MYB	CAACAG	1079	6	-	Arabidopsis thaliana
evm.model.AsparagusV1_01.354	MYB	CAACAG	1244	6	-	Arabidopsis thaliana
evm.model.AsparagusV1_03.1482	MYB	TAACCA	94	6	-	Arabidopsis thaliana
evm.model.AsparagusV1_03.1482	MYB	CAACCA	149	6	+	Arabidopsis thaliana
evm.model.AsparagusV1_03.1482	MYB	CAACCA	1342	6	-	Arabidopsis thaliana
evm.model.AsparagusV1_03.1482	MYB	CAACAG	1889	6	-	Arabidopsis thaliana
evm.model.AsparagusV1_03.1482	Myc	TCTCTTA	314	7	-	Arabidopsis thaliana
evm.model.AsparagusV1_03.1482	Myc	TCTCTTA	1147	7	+	Arabidopsis thaliana
evm.model.AsparagusV1_03.1482	AT-rich element	ATAGAAATCAA	244	10	+	Glycine max	binding site of AT-rich DNA binding protein (ATBP-1)
evm.model.AsparagusV1_03.1482	G-box	TACGTG	667	6	-	Arabidopsis thaliana	cis-acting regulatory element involved in light responsiveness
evm.model.AsparagusV1_03.1482	TCT-motif	TCTTAC	133	6	+	Arabidopsis thaliana	part of a light responsive element
evm.model.AsparagusV1_03.1482	TCT-motif	TCTTAC	1156	6	+	Arabidopsis thaliana	part of a light responsive element
evm.model.AsparagusV1_03.1482	TCT-motif	TCTTAC	1586	6	+	Arabidopsis thaliana	part of a light responsive element
evm.model.AsparagusV1_03.1482	MRE	AACCTAA	253	7	+	Petroselinum crispum	MYB binding site involved in light responsiveness
evm.model.AsparagusV1_03.1482	I-box	gGATAAGGTG	530	9	+	Zea mays	part of a light responsive element
evm.model.AsparagusV1_03.1482	GCN4_motif	TGAGTCA	107	7	+	Oryza sativa	cis-regulatory element involved in endosperm expression
evm.model.AsparagusV1_03.1482	Myb	TAACTG	100	6	-	Arabidopsis thaliana
evm.model.AsparagusV1_03.1482	Myb	TAACTG	616	6	-	Arabidopsis thaliana
evm.model.AsparagusV1_03.1482	Myb	TAACTG	947	6	-	Arabidopsis thaliana
evm.model.AsparagusV1_03.1482	Myb	TAACTG	1410	6	-	Arabidopsis thaliana
evm.model.AsparagusV1_03.1482	CAT-box	GCCACT	1895	6	-	Arabidopsis thaliana	cis-acting regulatory element related to meristem expression
evm.model.AsparagusV1_03.1482	ABRE4	CACGTA	667	6	+	Zea mays
evm.model.AsparagusV1_03.1482	TGACG-motif	TGACG	1477	5	+	Hordeum vulgare	cis-acting regulatory element involved in the MeJA-responsiveness
evm.model.AsparagusV1_03.1482	ABRE	ACGTG	667	5	-	Arabidopsis thaliana	cis-acting element involved in the abscisic acid responsiveness
evm.model.AsparagusV1_03.1482	LAMP-element	CTTTATCA	1424	8	-	Pisum sativum	part of a light responsive element
evm.model.AsparagusV1_03.1482	MYB-like sequence	TAACCA	94	6	-	Arabidopsis thaliana
evm.model.AsparagusV1_03.1482	HD-Zip 1	CAAT(A/T)ATTG	1915	8.5	-	Arabidopsis thaliana	element involved in differentiation of the palisade mesophyll cells
evm.model.AsparagusV1_03.1482	LTR	CCGAAA	1642	6	-	Hordeum vulgare	cis-acting element involved in low-temperature responsiveness
evm.model.AsparagusV1_03.1482	TC-rich repeats	GTTTTCTTAC	1582	9	+	Nicotiana tabacum	cis-acting element involved in defense and stress responsiveness
evm.model.AsparagusV1_03.1482	Myb-binding site	CAACAG	1889	6	-	Nicotiana tabacum
evm.model.AsparagusV1_03.1482	AE-box	AGAAACTT	72	8	+	Arabidopsis thaliana	part of a module for light response
evm.model.AsparagusV1_03.1482	ABRE3a	TACGTG	667	6	-	Zea mays
evm.model.AsparagusV1_03.1482	CGTCA-motif	CGTCA	1477	5	-	Hordeum vulgare	cis-acting regulatory element involved in the MeJA-responsiveness
evm.model.AsparagusV1_03.1482	STRE	AGGGG	372	5	+	Arabidopsis thaliana
evm.model.AsparagusV1_03.1482	STRE	AGGGG	1791	5	-	Arabidopsis thaliana
evm.model.AsparagusV1_03.1482	ACE	GACACGTATG	980	9	+	Petroselinum crispum	cis-acting element involved in light responsiveness
evm.model.AsparagusV1_03.1482	ACE	CTAACGTATT	1113	9	+	Petroselinum crispum	cis-acting element involved in light responsiveness
evm.model.AsparagusV1_03.1482	GATA-motif	AAGGATAAGG	528	9	+	Solanum tuberosum	part of a light responsive element
evm.model.AsparagusV1_03.1482	MYC	CATTTG	34	6	+	Arabidopsis thaliana
evm.model.AsparagusV1_03.1482	MYC	CATGTG	714	6	-	Arabidopsis thaliana
evm.model.AsparagusV1_03.1482	MYC	CATGTG	716	6	+	Arabidopsis thaliana
evm.model.AsparagusV1_03.1482	MYC	CATTTG	837	6	-	Arabidopsis thaliana
evm.model.AsparagusV1_03.1482	MYC	CATTTG	1336	6	-	Arabidopsis thaliana
evm.model.AsparagusV1_03.1482	as-1	TGACG	1477	5	+	Arabidopsis thaliana
evm.model.AsparagusV1_03.1482	Box 4	ATTAAT	1316	6	-	Petroselinum crispum	part of a conserved DNA module involved in light responsiveness
evm.model.AsparagusV1_03.1482	Box 4	ATTAAT	1855	6	-	Petroselinum crispum	part of a conserved DNA module involved in light responsiveness
evm.model.AsparagusV1_05.2788	STRE	AGGGG	174	5	+	Arabidopsis thaliana
evm.model.AsparagusV1_05.2788	STRE	AGGGG	1846	5	+	Arabidopsis thaliana
evm.model.AsparagusV1_05.2788	STRE	AGGGG	1979	5	+	Arabidopsis thaliana
evm.model.AsparagusV1_05.2788	STRE	AGGGG	1993	5	+	Arabidopsis thaliana
evm.model.AsparagusV1_05.2788	Box 4	ATTAAT	306	6	+	Petroselinum crispum	part of a conserved DNA module involved in light responsiveness
evm.model.AsparagusV1_05.2788	Box 4	ATTAAT	677	6	+	Petroselinum crispum	part of a conserved DNA module involved in light responsiveness
evm.model.AsparagusV1_05.2788	GATA-motif	AAGATAAGATT	992	10	-	Arabidopsis thaliana	part of a light responsive element
evm.model.AsparagusV1_05.2788	CCGTCC motif	CCGTCC	1785	6	-	Nicotiana tabacum
evm.model.AsparagusV1_05.2788	ARE	AAACCA	1569	6	+	Zea mays	cis-acting regulatory element essential for the anaerobic induction
evm.model.AsparagusV1_05.2788	MYC	CATTTG	19	6	-	Arabidopsis thaliana
evm.model.AsparagusV1_05.2788	MYC	CATGTG	658	6	-	Arabidopsis thaliana
evm.model.AsparagusV1_05.2788	MYC	CATGTG	913	6	-	Arabidopsis thaliana
evm.model.AsparagusV1_05.2788	AAGAA-motif	GAAAGAA	1179	7	-	Avena sativa
evm.model.AsparagusV1_05.2788	WRE3	CCACCT	1369	6	-	Pisum sativum
evm.model.AsparagusV1_05.2788	CCGTCC-box	CCGTCC	1785	6	-	Petroselinum hortense
evm.model.AsparagusV1_05.2788	MYB-like sequence	TAACCA	1970	6	-	Arabidopsis thaliana
evm.model.AsparagusV1_05.2788	A-box	CCGTCC	1785	6	-	Petroselinum crispum	cis-acting regulatory element
evm.model.AsparagusV1_05.2788	ABRE3a	TACGTG	889	6	-	Zea mays
evm.model.AsparagusV1_05.2788	ABRE3a	TACGTG	1328	6	-	Zea mays
evm.model.AsparagusV1_05.2788	G-Box	TCCACATGGCA	385	10	-	Triticum aestivum	cis-acting regulatory element involved in light responsiveness
evm.model.AsparagusV1_05.2788	Myb-binding site	CAACAG	179	6	+	Nicotiana tabacum
evm.model.AsparagusV1_05.2788	Myb-binding site	CAACAG	342	6	-	Nicotiana tabacum
evm.model.AsparagusV1_05.2788	Myb-binding site	CAACAG	1609	6	-	Nicotiana tabacum
evm.model.AsparagusV1_05.2788	GT1-motif	GGTTAAT	1256	7	+	Avena sativa	light responsive element
evm.model.AsparagusV1_05.2788	P-box	CCTTTTG	1019	7	-	Oryza sativa	gibberellin-responsive element
evm.model.AsparagusV1_05.2788	ABRE4	CACGTA	889	6	+	Zea mays
evm.model.AsparagusV1_05.2788	ABRE4	CACGTA	1328	6	+	Zea mays
evm.model.AsparagusV1_05.2788	TCCC-motif	TCTCCCT	1960	7	-	Spinacia oleracea	part of a light responsive element
evm.model.AsparagusV1_05.2788	ABRE	ACGTG	889	5	-	Arabidopsis thaliana	cis-acting element involved in the abscisic acid responsiveness
evm.model.AsparagusV1_05.2788	ABRE	ACGTG	1275	5	+	Arabidopsis thaliana	cis-acting element involved in the abscisic acid responsiveness
evm.model.AsparagusV1_05.2788	ABRE	ACGTG	1328	5	-	Arabidopsis thaliana	cis-acting element involved in the abscisic acid responsiveness
evm.model.AsparagusV1_05.2788	G-box	TACGTG	889	6	-	Arabidopsis thaliana	cis-acting regulatory element involved in light responsiveness
evm.model.AsparagusV1_05.2788	G-box	CACGTC	1274	6	-	Zea mays	cis-acting regulatory element involved in light responsiveness
evm.model.AsparagusV1_05.2788	G-box	CCACGTAA	1327	8	+	Brassica napus	cis-acting regulatory element involved in light responsiveness
evm.model.AsparagusV1_05.2788	G-box	TACGTG	1328	6	-	Arabidopsis thaliana	cis-acting regulatory element involved in light responsiveness
evm.model.AsparagusV1_05.2788	TCT-motif	TCTTAC	219	6	+	Arabidopsis thaliana	part of a light responsive element
evm.model.AsparagusV1_05.2788	TCT-motif	TCTTAC	971	6	+	Arabidopsis thaliana	part of a light responsive element
evm.model.AsparagusV1_05.2788	MYB	CAACAG	179	6	+	Arabidopsis thaliana
evm.model.AsparagusV1_05.2788	MYB	CAACAG	342	6	-	Arabidopsis thaliana
evm.model.AsparagusV1_05.2788	MYB	CAACCA	828	6	+	Arabidopsis thaliana
evm.model.AsparagusV1_05.2788	MYB	CAACAG	1609	6	-	Arabidopsis thaliana
evm.model.AsparagusV1_05.2788	MYB	CAACCA	1876	6	-	Arabidopsis thaliana
evm.model.AsparagusV1_05.2788	MYB	TAACCA	1970	6	-	Arabidopsis thaliana
evm.model.AsparagusV1_05.2788	Sp1	GGGCGG	1711	6	+	Oryza sativa	light responsive element
evm.model.AsparagusV1_05.2788	Sp1	GGGCGG	1926	6	+	Oryza sativa	light responsive element
evm.model.AsparagusV1_05.2788	MRE	AACCTAA	1761	7	-	Petroselinum crispum	MYB binding site involved in light responsiveness
evm.model.AsparagusV1_07.3723	AuxRR-core	GGTCCAT	1513	7	-	Nicotiana tabacum	cis-acting regulatory element involved in auxin responsiveness
evm.model.AsparagusV1_07.3723	AT-rich element	ATAGAAATCAA	483	10	-	Glycine max	binding site of AT-rich DNA binding protein (ATBP-1)
evm.model.AsparagusV1_07.3723	MYB	CAACAG	1038	6	-	Arabidopsis thaliana
evm.model.AsparagusV1_07.3723	MYB	TAACCA	1255	6	-	Arabidopsis thaliana
evm.model.AsparagusV1_07.3723	MYB	CAACCA	1499	6	-	Arabidopsis thaliana
evm.model.AsparagusV1_07.3723	TGACG-motif	TGACG	665	5	+	Hordeum vulgare	cis-acting regulatory element involved in the MeJA-responsiveness
evm.model.AsparagusV1_07.3723	MBSI	aaaAaaC(G/C)GTTA	1599	10.5	-	Petunia hybrida	MYB binding site involved in flavonoid biosynthetic genes regulation
evm.model.AsparagusV1_07.3723	TCA	TCATCTTCAT	495	9	-	Pisum sativum
evm.model.AsparagusV1_07.3723	TCCC-motif	TCTCCCT	1327	7	-	Spinacia oleracea	part of a light responsive element
evm.model.AsparagusV1_07.3723	CAT-box	GCCACT	828	6	+	Arabidopsis thaliana	cis-acting regulatory element related to meristem expression
evm.model.AsparagusV1_07.3723	ERE	ATTTCATA	281	8	+	Nicotiana glutinos
evm.model.AsparagusV1_07.3723	Myb	TAACTG	1245	6	+	Arabidopsis thaliana
evm.model.AsparagusV1_07.3723	Myb	CAACTG	1479	6	+	Arabidopsis thaliana
evm.model.AsparagusV1_07.3723	MBS	CAACTG	1479	6	+	Arabidopsis thaliana	MYB binding site involved in drought-inducibility
evm.model.AsparagusV1_07.3723	P-box	CCTTTTG	1865	7	-	Oryza sativa	gibberellin-responsive element
evm.model.AsparagusV1_07.3723	TGA-element	AACGAC	1730	6	-	Brassica oleracea	auxin-responsive element
evm.model.AsparagusV1_07.3723	Myb-binding site	CAACAG	1038	6	-	Nicotiana tabacum
evm.model.AsparagusV1_07.3723	GT1-motif	GGTTAAT	969	7	-	Avena sativa	light responsive element
evm.model.AsparagusV1_07.3723	GT1-motif	GGTTAA	970	6	-	Arabidopsis thaliana	light responsive element
evm.model.AsparagusV1_07.3723	GT1-motif	GGTTAA	1598	6	-	Arabidopsis thaliana	light responsive element
evm.model.AsparagusV1_07.3723	O2-site	GATGA(C/T)(A/G)TG(A/G)	500	8.5	+	Zea mays	cis-acting regulatory element involved in zein metabolism regulation
evm.model.AsparagusV1_07.3723	AAGAA-motif	GAAAGAA	853	7	-	Avena sativa
evm.model.AsparagusV1_07.3723	AAGAA-motif	GAAAGAA	860	7	-	Avena sativa
evm.model.AsparagusV1_07.3723	MYB-like sequence	TAACCA	1255	6	-	Arabidopsis thaliana
evm.model.AsparagusV1_07.3723	Box 4	ATTAAT	884	6	+	Petroselinum crispum	part of a conserved DNA module involved in light responsiveness
evm.model.AsparagusV1_07.3723	Box 4	ATTAAT	1663	6	-	Petroselinum crispum	part of a conserved DNA module involved in light responsiveness
evm.model.AsparagusV1_07.3723	ARE	AAACCA	1010	6	+	Zea mays	cis-acting regulatory element essential for the anaerobic induction
evm.model.AsparagusV1_07.3723	ARE	AAACCA	1563	6	-	Zea mays	cis-acting regulatory element essential for the anaerobic induction
evm.model.AsparagusV1_07.3723	as-1	TGACG	665	5	+	Arabidopsis thaliana
evm.model.AsparagusV1_07.3723	MYC	CAATTG	222	6	+	Arabidopsis thaliana
evm.model.AsparagusV1_07.3723	MYC	CAATTG	462	6	+	Arabidopsis thaliana
evm.model.AsparagusV1_07.3723	MYC	CATGTG	585	6	+	Arabidopsis thaliana
evm.model.AsparagusV1_07.3723	MYC	CATTTG	657	6	-	Arabidopsis thaliana
evm.model.AsparagusV1_07.3723	MYC	CATGTG	1119	6	+	Arabidopsis thaliana
evm.model.AsparagusV1_07.3723	MYC	CATTTG	1438	6	-	Arabidopsis thaliana
evm.model.AsparagusV1_07.3723	MYC	CATGTG	1847	6	-	Arabidopsis thaliana
evm.model.AsparagusV1_07.3723	CGTCA-motif	CGTCA	665	5	-	Hordeum vulgare	cis-acting regulatory element involved in the MeJA-responsiveness
Asparagus taliensis C24SMT identified candidates
Ata01G004350.1	Box III	atCATTTTCACt	240	11	+	Pisum sativum	protein binding site
Ata01G004350.1	TGACG-motif	TGACG	683	5	+	Hordeum vulgare	cis-acting regulatory element involved in the MeJA-responsiveness
Ata01G004350.1	TGACG-motif	TGACG	1561	5	+	Hordeum vulgare	cis-acting regulatory element involved in the MeJA-responsiveness
Ata01G004350.1	as-1	TGACG	683	5	+	Arabidopsis thaliana
Ata01G004350.1	as-1	TGACG	1561	5	+	Arabidopsis thaliana
Ata01G004350.1	STRE	AGGGG	540	5	+	Arabidopsis thaliana
Ata01G004350.1	STRE	AGGGG	711	5	+	Arabidopsis thaliana
Ata01G004350.1	STRE	AGGGG	750	5	+	Arabidopsis thaliana
Ata01G004350.1	STRE	AGGGG	847	5	+	Arabidopsis thaliana
Ata01G004350.1	STRE	AGGGG	882	5	+	Arabidopsis thaliana
Ata01G004350.1	STRE	AGGGG	980	5	+	Arabidopsis thaliana
Ata01G004350.1	STRE	AGGGG	1427	5	+	Arabidopsis thaliana
Ata01G004350.1	STRE	AGGGG	1773	5	-	Arabidopsis thaliana
Ata01G004350.1	STRE	AGGGG	1782	5	-	Arabidopsis thaliana
Ata01G004350.1	STRE	AGGGG	1873	5	+	Arabidopsis thaliana
Ata01G004350.1	STRE	AGGGG	1949	5	-	Arabidopsis thaliana
Ata01G004350.1	Box 4	ATTAAT	231	6	+	Petroselinum crispum	part of a conserved DNA module involved in light responsiveness
Ata01G004350.1	CGTCA-motif	CGTCA	683	5	-	Hordeum vulgare	cis-acting regulatory element involved in the MeJA-responsiveness
Ata01G004350.1	CGTCA-motif	CGTCA	1561	5	-	Hordeum vulgare	cis-acting regulatory element involved in the MeJA-responsiveness
Ata01G004350.1	Sp1	GGGCGG	477	6	+	Oryza sativa	light responsive element
Ata01G004350.1	Sp1	GGGCGG	645	6	+	Oryza sativa	light responsive element
Ata01G004350.1	MYC	CAATTG	248	6	+	Arabidopsis thaliana
Ata01G004350.1	MYC	CAATTG	800	6	+	Arabidopsis thaliana
Ata01G004350.1	MYC	CAATTG	1119	6	-	Arabidopsis thaliana
Ata01G004350.1	CCGTCC-box	CCGTCC	786	6	-	Petroselinum hortense
Ata01G004350.1	CCGTCC-box	CCGTCC	819	6	-	Petroselinum hortense
Ata01G004350.1	CCGTCC-box	CCGTCC	1728	6	+	Petroselinum hortense
Ata01G004350.1	MRE	AACCTAA	446	7	+	Petroselinum crispum	MYB binding site involved in light responsiveness
Ata01G004350.1	TCA	TCATCTTCAT	1	9	+	Pisum sativum
Ata01G004350.1	TCA	TCATCTTCAT	55	9	+	Pisum sativum
Ata01G004350.1	TCA	TCATCTTCAT	79	9	+	Pisum sativum
Ata01G004350.1	TCA	TCATCTTCAT	91	9	+	Pisum sativum
Ata01G004350.1	TCA	TCATCTTCAT	97	9	+	Pisum sativum
Ata01G004350.1	TCA	TCATCTTCAT	115	9	+	Pisum sativum
Ata01G004350.1	TCA	TCATCTTCAT	133	9	+	Pisum sativum
Ata01G004350.1	TCA	TCATCTTCAT	145	9	+	Pisum sativum
Ata01G004350.1	TCA	TCATCTTCAT	151	9	+	Pisum sativum
Ata01G004350.1	TCA	TCATCTTCAT	208	9	+	Pisum sativum
Ata01G004350.1	G-Box	CACGTT	1019	6	+	Pisum sativum	cis-acting regulatory element involved in light responsiveness
Ata01G004350.1	GATA-motif	GATAGGA	1283	7	-	Arabidopsis thaliana	part of a light responsive element
Ata01G004350.1	circadian	CAAAGATATC	1005	9	+	Lycopersicon esculentum	cis-acting regulatory element involved in circadian control
Ata01G004350.1	TGA-element	AACGAC	1705	6	+	Brassica oleracea	auxin-responsive element
Ata01G004350.1	MYB-like sequence	TAACCA	1471	6	+	Arabidopsis thaliana
Ata01G004350.1	GC-motif	CCCCCG	673	6	-	Zea mays	enhancer-like element involved in anoxic specific inducibility
Ata01G004350.1	DRE core	GCCGAC	617	6	+	Arabidopsis thaliana
Ata01G004350.1	TC-rich repeats	ATTCTCTAAC	275	9	+	Nicotiana tabacum	cis-acting element involved in defense and stress responsiveness
Ata01G004350.1	TC-rich repeats	ATTCTCTAAC	1193	9	-	Nicotiana tabacum	cis-acting element involved in defense and stress responsiveness
Ata01G004350.1	WRE3	CCACCT	605	6	-	Pisum sativum
Ata01G004350.1	A-box	CCGTCC	786	6	-	Petroselinum crispum	cis-acting regulatory element
Ata01G004350.1	A-box	CCGTCC	819	6	-	Petroselinum crispum	cis-acting regulatory element
Ata01G004350.1	A-box	CCGTCC	1728	6	+	Petroselinum crispum	cis-acting regulatory element
Ata01G004350.1	AC-II	CCACCAACCCCC	712	11	-	Phaseolus vulgaris
Ata01G004350.1	CAT-box	GCCACT	1496	6	-	Arabidopsis thaliana	cis-acting regulatory element related to meristem expression
Ata01G004350.1	MSA-like	(T/C)C(T/C)AACGG(T/C)(T/C)A	1027	8.5	-	Catharanthus roseus	cis-acting element involved in cell cycle regulation
Ata01G004350.1	ABRE	ACGTG	1019	5	-	Arabidopsis thaliana	cis-acting element involved in the abscisic acid responsiveness
Ata01G004350.1	CCGTCC motif	CCGTCC	786	6	-	Nicotiana tabacum
Ata01G004350.1	CCGTCC motif	CCGTCC	819	6	-	Nicotiana tabacum
Ata01G004350.1	CCGTCC motif	CCGTCC	1728	6	+	Nicotiana tabacum
Ata01G004350.1	MYB	TAACCA	1471	6	+	Arabidopsis thaliana
Ata01G004350.1	ARE	AAACCA	1939	6	+	Zea mays	cis-acting regulatory element essential for the anaerobic induction
Ata03G019380.1	P-box	CCTTTTG	662	7	+	Oryza sativa	gibberellin-responsive element
Ata03G019380.1	P-box	CCTTTTG	981	7	-	Oryza sativa	gibberellin-responsive element
Ata03G019380.1	F-box	CTATTCTCATT	1402	10	+	Lycopersicon esculentum
Ata03G019380.1	ABRE	CACGTG	1339	6	-	Arabidopsis thaliana	cis-acting element involved in the abscisic acid responsiveness
Ata03G019380.1	ABRE	ACGTG	1340	5	+	Arabidopsis thaliana	cis-acting element involved in the abscisic acid responsiveness
Ata03G019380.1	ABRE	ACGTG	1874	5	-	Arabidopsis thaliana	cis-acting element involved in the abscisic acid responsiveness
Ata03G019380.1	CAT-box	GCCACT	1584	6	-	Arabidopsis thaliana	cis-acting regulatory element related to meristem expression
Ata03G019380.1	AC-II	CCACCAACCCCC	208	11	+	Phaseolus vulgaris
Ata03G019380.1	ACE	CTAACGTATT	1392	9	+	Petroselinum crispum	cis-acting element involved in light responsiveness
Ata03G019380.1	Myb	TAACTG	1092	6	-	Arabidopsis thaliana
Ata03G019380.1	ARE	AAACCA	64	6	+	Zea mays	cis-acting regulatory element essential for the anaerobic induction
Ata03G019380.1	MYB	CAACCA	111	6	+	Arabidopsis thaliana
Ata03G019380.1	MYB	CAACCA	249	6	+	Arabidopsis thaliana
Ata03G019380.1	MYB	CAACAG	1679	6	-	Arabidopsis thaliana
Ata03G019380.1	TCT-motif	TCTTAC	1555	6	+	Arabidopsis thaliana	part of a light responsive element
Ata03G019380.1	AT-rich element	ATAGAAATCAA	149	10	+	Glycine max	binding site of AT-rich DNA binding protein (ATBP-1)
Ata03G019380.1	Myb-binding site	CAACAG	1679	6	-	Nicotiana tabacum
Ata03G019380.1	GC-motif	CCCCCG	241	6	-	Zea mays	enhancer-like element involved in anoxic specific inducibility
Ata03G019380.1	GC-motif	CCCCCG	1179	6	+	Zea mays	enhancer-like element involved in anoxic specific inducibility
Ata03G019380.1	MYC	CATGTG	428	6	+	Arabidopsis thaliana
Ata03G019380.1	MYC	CATTTG	1647	6	-	Arabidopsis thaliana
Ata03G019380.1	G-Box	CACGTG	1339	6	-	Pisum sativum	cis-acting regulatory element involved in light responsiveness
Ata03G019380.1	G-Box	CACGTT	1874	6	+	Pisum sativum	cis-acting regulatory element involved in light responsiveness
Ata03G019380.1	GATA-motif	AAGATAAGATT	510	10	-	Arabidopsis thaliana	part of a light responsive element
Ata03G019380.1	GATA-motif	AAGGATAAGG	675	9	-	Solanum tuberosum	part of a light responsive element
Ata03G019380.1	TCA-element	CCATCTTTTT	1622	9	+	Nicotiana tabacum	cis-acting element involved in salicylic acid responsiveness
Ata03G019380.1	TCCC-motif	TCTCCCT	298	7	-	Spinacia oleracea	part of a light responsive element
Ata03G019380.1	GARE-motif	TCTGTTG	1678	7	+	Brassica oleracea	gibberellin-responsive element
Ata03G019380.1	TGACG-motif	TGACG	1996	5	+	Hordeum vulgare	cis-acting regulatory element involved in the MeJA-responsiveness
Ata03G019380.1	G-box	CACGTG	1339	6	-	Arabidopsis thaliana	cis-acting regulatory element involved in light responsiveness
Ata03G019380.1	LTR	CCGAAA	1283	6	-	Hordeum vulgare	cis-acting element involved in low-temperature responsiveness
Ata03G019380.1	CGTCA-motif	CGTCA	1996	5	-	Hordeum vulgare	cis-acting regulatory element involved in the MeJA-responsiveness
Ata03G019380.1	Sp1	GGGCGG	1453	6	-	Oryza sativa	light responsive element
Ata03G019380.1	W box	TTGACC	1728	6	-	Arabidopsis thaliana
Ata03G019380.1	as-1	TGACG	1996	5	+	Arabidopsis thaliana
Ata03G019380.1	STRE	AGGGG	329	5	+	Arabidopsis thaliana
Ata03G019380.1	STRE	AGGGG	334	5	+	Arabidopsis thaliana
Ata03G019380.1	STRE	AGGGG	815	5	-	Arabidopsis thaliana
Ata03G019380.1	STRE	AGGGG	882	5	-	Arabidopsis thaliana
Ata03G019380.1	STRE	AGGGG	1161	5	-	Arabidopsis thaliana
Ata03G019380.1	STRE	AGGGG	1379	5	-	Arabidopsis thaliana
Ata03G019380.1	STRE	AGGGG	1513	5	-	Arabidopsis thaliana
Ata03G019380.1	O2-site	GATGATGTGG	642	9	-	Zea mays	cis-acting regulatory element involved in zein metabolism regulation
Ata03G025910.1	Box 4	ATTAAT	639	6	+	Petroselinum crispum	part of a conserved DNA module involved in light responsiveness
Ata03G025910.1	Box 4	ATTAAT	719	6	+	Petroselinum crispum	part of a conserved DNA module involved in light responsiveness
Ata03G025910.1	Box 4	ATTAAT	1239	6	-	Petroselinum crispum	part of a conserved DNA module involved in light responsiveness
Ata03G025910.1	Sp1	GGGCGG	233	6	+	Oryza sativa	light responsive element
Ata03G025910.1	CGTCA-motif	CGTCA	1080	5	+	Hordeum vulgare	cis-acting regulatory element involved in the MeJA-responsiveness
Ata03G025910.1	CGTCA-motif	CGTCA	1934	5	-	Hordeum vulgare	cis-acting regulatory element involved in the MeJA-responsiveness
Ata03G025910.1	W box	TTGACC	1770	6	+	Arabidopsis thaliana
Ata03G025910.1	ATCT-motif	AATCTAATCC	584	9	-	Pisum sativum	part of a conserved DNA module involved in light responsiveness
Ata03G025910.1	CCAAT-box	CAACGG	1774	6	-	Hordeum vulgare	MYBHv1 binding site
Ata03G025910.1	CCAAT-box	CAACGG	1814	6	-	Hordeum vulgare	MYBHv1 binding site
Ata03G025910.1	STRE	AGGGG	1098	5	-	Arabidopsis thaliana
Ata03G025910.1	STRE	AGGGG	1338	5	-	Arabidopsis thaliana
Ata03G025910.1	as-1	TGACG	1080	5	-	Arabidopsis thaliana
Ata03G025910.1	as-1	TGACG	1934	5	+	Arabidopsis thaliana
Ata03G025910.1	GARE-motif	TCTGTTG	1788	7	-	Brassica oleracea	gibberellin-responsive element
Ata03G025910.1	TGACG-motif	TGACG	1080	5	-	Hordeum vulgare	cis-acting regulatory element involved in the MeJA-responsiveness
Ata03G025910.1	TGACG-motif	TGACG	1934	5	+	Hordeum vulgare	cis-acting regulatory element involved in the MeJA-responsiveness
Ata03G025910.1	WUN-motif	TTATTACAT	1136	9	+	Nicotiana glutinosa
Ata03G025910.1	MYB recognition site	CCGTTG	1774	6	+	Arabidopsis thaliana
Ata03G025910.1	MYB recognition site	CCGTTG	1814	6	+	Arabidopsis thaliana
Ata03G025910.1	TGA-element	AACGAC	240	6	-	Brassica oleracea	auxin-responsive element
Ata03G025910.1	GATA-motif	AAGATAAGATT	1871	10	+	Arabidopsis thaliana	part of a light responsive element
Ata03G025910.1	circadian	CAAAGATATC	1551	10	-	Lycopersicon esculentum	cis-acting regulatory element involved in circadian control
Ata03G025910.1	TCA-element	TCAGAAGAGG	1641	9	-	Brassica oleracea	cis-acting element involved in salicylic acid responsiveness
Ata03G025910.1	MYC	CATGTG	800	6	-	Arabidopsis thaliana
Ata03G025910.1	MYC	CATTTG	1353	6	+	Arabidopsis thaliana
Ata03G025910.1	MYC	CAATTG	1629	6	-	Arabidopsis thaliana
Ata03G025910.1	Gap-box	CAAATGAA(A/G)A	1349	9.5	-	Arabidopsis thaliana	part of a light responsive element
Ata03G025910.1	MRE	AACCTAA	1503	7	+	Petroselinum crispum	MYB binding site involved in light responsiveness
Ata03G025910.1	TCA	TCATCTTCAT	1377	9	-	Pisum sativum
Ata03G025910.1	Myb-binding site	CAACAG	465	6	+	Nicotiana tabacum
Ata03G025910.1	Myb-binding site	CAACAG	902	6	+	Nicotiana tabacum
Ata03G025910.1	Myb-binding site	CAACAG	1788	6	+	Nicotiana tabacum
Ata03G025910.1	RY-element	CATGCATG	802	8	+	Helianthus annuus	cis-acting regulatory element involved in seed-specific regulation
Ata03G025910.1	GC-motif	CCCCCG	1074	6	-	Zea mays	enhancer-like element involved in anoxic specific inducibility
Ata03G025910.1	AE-box	AGAAACAA	82	8	+	Arabidopsis thaliana	part of a module for light response
Ata03G025910.1	ERE	ATTTTAAA	840	8	-	Nicotiana glutinos
Ata03G025910.1	ARE	AAACCA	152	6	-	Zea mays	cis-acting regulatory element essential for the anaerobic induction
Ata03G025910.1	MYB	CAACCA	297	6	-	Arabidopsis thaliana
Ata03G025910.1	MYB	CAACAG	465	6	+	Arabidopsis thaliana
Ata03G025910.1	MYB	CAACCA	539	6	+	Arabidopsis thaliana
Ata03G025910.1	MYB	CAACAG	902	6	+	Arabidopsis thaliana
Ata03G025910.1	MYB	CAACAG	1788	6	+	Arabidopsis thaliana
Ata03G025910.1	TCT-motif	TCTTAC	263	6	-	Arabidopsis thaliana	part of a light responsive element
Ata03G025910.1	AAGAA-motif	GAAAGAA	387	7	-	Avena sativa
Ata03G025910.1	Myb	TAACTG	1399	6	-	Arabidopsis thaliana
Ata04G010600.1	ACE	CTAACGTATT	1331	9	+	Petroselinum crispum	cis-acting element involved in light responsiveness
Ata04G010600.1	Myb	CAACTG	289	6	-	Arabidopsis thaliana
Ata04G010600.1	Myb	TAACTG	1013	6	-	Arabidopsis thaliana
Ata04G010600.1	P-box	CCTTTTG	638	7	+	Oryza sativa	gibberellin-responsive element
Ata04G010600.1	ABRE	ACGTG	259	5	+	Arabidopsis thaliana	cis-acting element involved in the abscisic acid responsiveness
Ata04G010600.1	ABRE	ACGTG	318	5	+	Arabidopsis thaliana	cis-acting element involved in the abscisic acid responsiveness
Ata04G010600.1	ABRE	ACGTG	830	5	-	Arabidopsis thaliana	cis-acting element involved in the abscisic acid responsiveness
Ata04G010600.1	ABRE	GCCGCGTGGC	867	9	-	Oryza sativa	cis-acting element involved in the abscisic acid responsiveness
Ata04G010600.1	Myc	TCTCTTA	1519	7	-	Arabidopsis thaliana
Ata04G010600.1	ARE	AAACCA	1537	6	+	Zea mays	cis-acting regulatory element essential for the anaerobic induction
Ata04G010600.1	ARE	AAACCA	1811	6	+	Zea mays	cis-acting regulatory element essential for the anaerobic induction
Ata04G010600.1	MYB	CAACCA	1806	6	+	Arabidopsis thaliana
Ata04G010600.1	GC-repeat	GGCCTCGCCACG	837	11	+	Oryza sativa	?
Ata04G010600.1	ABRE3a	TACGTG	317	6	+	Zea mays
Ata04G010600.1	GC-motif	CCCCCG	1224	6	-	Zea mays	enhancer-like element involved in anoxic specific inducibility
Ata04G010600.1	AE-box	AGAAACAA	108	8	+	Arabidopsis thaliana	part of a module for light response
Ata04G010600.1	WRE3	CCACCT	508	6	-	Pisum sativum
Ata04G010600.1	DRE1	ACCGAGA	1133	7	-	Zea mays
Ata04G010600.1	DRE1	ACCGAGA	1823	7	-	Zea mays
Ata04G010600.1	ABRE4	CACGTA	317	6	-	Zea mays
Ata04G010600.1	TCA	TCATCTTCAT	1164	10	+	Pisum sativum
Ata04G010600.1	TCA	TCATCTTCAT	1832	9	+	Pisum sativum
Ata04G010600.1	GT1-motif	GGTTAA	25	6	+	Arabidopsis thaliana	light responsive element
Ata04G010600.1	MYC	CATGTG	1781	6	+	Arabidopsis thaliana
Ata04G010600.1	TCA-element	TCAGAAGAGG	1400	9	+	Brassica oleracea	cis-acting element involved in salicylic acid responsiveness
Ata04G010600.1	G-Box	CACGTT	258	6	-	Pisum sativum	cis-acting regulatory element involved in light responsiveness
Ata04G010600.1	TGACG-motif	TGACG	203	5	+	Hordeum vulgare	cis-acting regulatory element involved in the MeJA-responsiveness
Ata04G010600.1	TCCC-motif	TCTCCCT	15	7	-	Spinacia oleracea	part of a light responsive element
Ata04G010600.1	as-1	TGACG	203	5	+	Arabidopsis thaliana
Ata04G010600.1	STRE	AGGGG	189	5	-	Arabidopsis thaliana
Ata04G010600.1	STRE	AGGGG	361	5	-	Arabidopsis thaliana
Ata04G010600.1	STRE	AGGGG	471	5	+	Arabidopsis thaliana
Ata04G010600.1	STRE	AGGGG	1904	5	+	Arabidopsis thaliana
Ata04G010600.1	ATCT-motif	AATCTAATCC	1787	9	-	Pisum sativum	part of a conserved DNA module involved in light responsiveness
Ata04G010600.1	CGTCA-motif	CGTCA	203	5	-	Hordeum vulgare	cis-acting regulatory element involved in the MeJA-responsiveness
Ata04G010600.1	Box 4	ATTAAT	1420	6	-	Petroselinum crispum	part of a conserved DNA module involved in light responsiveness
Ata04G010600.1	MBS	CAACTG	289	6	-	Arabidopsis thaliana	MYB binding site involved in drought-inducibility
Ata04G010600.1	W box	TTGACC	1803	6	-	Arabidopsis thaliana
Ata04G010600.1	G-box	TACGTG	317	6	+	Arabidopsis thaliana	cis-acting regulatory element involved in light responsiveness
Ata04G010600.1	G-box	CACGTC	830	6	+	Zea mays	cis-acting regulatory element involved in light responsiveness
Ata04G010600.1	G-box	CACGAC	845	6	+	Zea mays	cis-acting regulatory element involved in light responsiveness
Ata04G010600.1	G-box	CACGAC	850	6	+	Zea mays	cis-acting regulatory element involved in light responsiveness
Ata04G010600.1	G-box	CACGAC	1302	6	+	Zea mays	cis-acting regulatory element involved in light responsiveness
Ata04G010600.1	LTR	CCGAAA	1394	6	+	Hordeum vulgare	cis-acting element involved in low-temperature responsiveness
Ata04G023850.1	ABRE	ACGTG	101	5	-	Arabidopsis thaliana	cis-acting element involved in the abscisic acid responsiveness
Ata04G023850.1	ABRE	ACGTG	1084	5	+	Arabidopsis thaliana	cis-acting element involved in the abscisic acid responsiveness
Ata04G023850.1	ABRE	CACGTG	1645	6	-	Arabidopsis thaliana	cis-acting element involved in the abscisic acid responsiveness
Ata04G023850.1	ABRE	ACGTG	1646	5	+	Arabidopsis thaliana	cis-acting element involved in the abscisic acid responsiveness
Ata04G023850.1	A-box	CCGTCC	211	6	+	Petroselinum crispum	cis-acting regulatory element
Ata04G023850.1	A-box	CCGTCC	1939	6	+	Petroselinum crispum	cis-acting regulatory element
Ata04G023850.1	CCGTCC motif	CCGTCC	211	6	+	Nicotiana tabacum
Ata04G023850.1	CCGTCC motif	CCGTCC	1939	6	+	Nicotiana tabacum
Ata04G023850.1	TCT-motif	TCTTAC	1010	6	-	Arabidopsis thaliana	part of a light responsive element
Ata04G023850.1	AT-rich element	ATAGAAATCAA	913	10	+	Glycine max	binding site of AT-rich DNA binding protein (ATBP-1)
Ata04G023850.1	ERE	ATTTTAAA	933	8	-	Nicotiana glutinos
Ata04G023850.1	MYB-like sequence	TAACCA	268	6	-	Arabidopsis thaliana
Ata04G023850.1	MYB-like sequence	TAACCA	1623	6	+	Arabidopsis thaliana
Ata04G023850.1	Myb-binding site	CAACAG	1765	6	+	Nicotiana tabacum
Ata04G023850.1	AE-box	AGAAACAA	489	8	+	Arabidopsis thaliana	part of a module for light response
Ata04G023850.1	MYC	CATGTG	533	6	+	Arabidopsis thaliana
Ata04G023850.1	MYC	CATGTG	849	6	+	Arabidopsis thaliana
Ata04G023850.1	MYC	CATTTG	863	6	+	Arabidopsis thaliana
Ata04G023850.1	MYC	CATTTG	1472	6	-	Arabidopsis thaliana
Ata04G023850.1	GT1-motif	GGTTAA	269	6	+	Arabidopsis thaliana	light responsive element
Ata04G023850.1	GT1-motif	GGTTAA	1102	6	-	Arabidopsis thaliana	light responsive element
Ata04G023850.1	GRA	CACTGGCCGCCC	130	11	+	Zea mays
Ata04G023850.1	circadian	CAAAGATATC	966	9	+	Lycopersicon esculentum	cis-acting regulatory element involved in circadian control
Ata04G023850.1	GATA-motif	AAGGATAAGG	1804	9	-	Solanum tuberosum	part of a light responsive element
Ata04G023850.1	G-box	CACGTG	1645	6	-	Arabidopsis thaliana	cis-acting regulatory element involved in light responsiveness
Ata04G023850.1	Box 4	ATTAAT	520	6	+	Petroselinum crispum	part of a conserved DNA module involved in light responsiveness
Ata04G023850.1	Box 4	ATTAAT	696	6	+	Petroselinum crispum	part of a conserved DNA module involved in light responsiveness
Ata04G023850.1	Box 4	ATTAAT	1122	6	-	Petroselinum crispum	part of a conserved DNA module involved in light responsiveness
Ata04G023850.1	Box 4	ATTAAT	1448	6	-	Petroselinum crispum	part of a conserved DNA module involved in light responsiveness
Ata04G023850.1	W box	TTGACC	1826	6	+	Arabidopsis thaliana
Ata04G023850.1	W box	TTGACC	1852	6	+	Arabidopsis thaliana
Ata04G023850.1	Sp1	GGGCGG	24	6	-	Oryza sativa	light responsive element
Ata04G023850.1	Sp1	GGGCGG	1773	6	+	Oryza sativa	light responsive element
Ata04G023850.1	Sp1	GGGCGG	1896	6	-	Oryza sativa	light responsive element
Ata04G023850.1	as-1	TGACG	445	5	+	Arabidopsis thaliana
Ata04G023850.1	as-1	TGACG	1350	5	+	Arabidopsis thaliana
Ata04G023850.1	I-box	ccttatcct	1804	9	+	Arabidopsis thaliana	part of a light responsive element
Ata04G023850.1	STRE	AGGGG	1830	5	-	Arabidopsis thaliana
Ata04G023850.1	STRE	AGGGG	1856	5	-	Arabidopsis thaliana
Ata04G023850.1	STRE	AGGGG	1899	5	-	Arabidopsis thaliana
Ata04G023850.1	Myb	TAACTG	718	6	-	Arabidopsis thaliana
Ata04G023850.1	Myb	CAACTG	736	6	-	Arabidopsis thaliana
Ata04G023850.1	Myb	TAACTG	798	6	+	Arabidopsis thaliana
Ata04G023850.1	Myb	CAACTG	887	6	+	Arabidopsis thaliana
Ata04G023850.1	GA-motif	ATAGATAA	873	8	+	Arabidopsis thaliana	part of a light responsive element
Ata04G023850.1	MYB	TAACCA	268	6	-	Arabidopsis thaliana
Ata04G023850.1	MYB	TAACCA	1623	6	+	Arabidopsis thaliana
Ata04G023850.1	MYB	CAACAG	1765	6	+	Arabidopsis thaliana
Ata04G023850.1	ARE	AAACCA	97	6	+	Zea mays	cis-acting regulatory element essential for the anaerobic induction
Ata04G023850.1	AAGAA-motif	GAAAGAA	1072	7	+	Avena sativa
Ata04G023850.1	AAGAA-motif	GAAAGAA	1652	7	-	Avena sativa
Ata04G023850.1	DRE core	GCCGAC	135	6	+	Arabidopsis thaliana
Ata04G023850.1	WRE3	CCACCT	1177	6	+	Pisum sativum
Ata04G023850.1	Box II	ACACGTTGT	1081	9	-	Sinapis alba	part of a light responsive element
Ata04G023850.1	CCGTCC-box	CCGTCC	211	6	+	Petroselinum hortense
Ata04G023850.1	CCGTCC-box	CCGTCC	1939	6	+	Petroselinum hortense
Ata04G023850.1	G-Box	CACGTT	101	6	+	Pisum sativum	cis-acting regulatory element involved in light responsiveness
Ata04G023850.1	G-Box	CACGTT	1083	6	-	Pisum sativum	cis-acting regulatory element involved in light responsiveness
Ata04G023850.1	G-Box	CACGTG	1645	6	-	Pisum sativum	cis-acting regulatory element involved in light responsiveness
Ata04G023850.1	AC-I	(T/C)C(T/C)(C/T)ACC(T/C)ACC	1982	8.5	+	Phaseolus vulgaris
Ata04G023850.1	TCCC-motif	TCTCCCT	1796	7	+	Spinacia oleracea	part of a light responsive element
Ata04G023850.1	TGACG-motif	TGACG	445	5	+	Hordeum vulgare	cis-acting regulatory element involved in the MeJA-responsiveness
Ata04G023850.1	TGACG-motif	TGACG	1350	5	+	Hordeum vulgare	cis-acting regulatory element involved in the MeJA-responsiveness
Ata04G023850.1	LTR	CCGAAA	145	6	+	Hordeum vulgare	cis-acting element involved in low-temperature responsiveness
Ata04G023850.1	LTR	CCGAAA	383	6	+	Hordeum vulgare	cis-acting element involved in low-temperature responsiveness
Ata04G023850.1	LTR	CCGAAA	405	6	+	Hordeum vulgare	cis-acting element involved in low-temperature responsiveness
Ata04G023850.1	LTR	CCGAAA	1991	6	+	Hordeum vulgare	cis-acting element involved in low-temperature responsiveness
Ata04G023850.1	CGTCA-motif	CGTCA	445	5	-	Hordeum vulgare	cis-acting regulatory element involved in the MeJA-responsiveness
Ata04G023850.1	CGTCA-motif	CGTCA	1350	5	-	Hordeum vulgare	cis-acting regulatory element involved in the MeJA-responsiveness
Ata04G023850.1	MBS	CAACTG	736	6	-	Arabidopsis thaliana	MYB binding site involved in drought-inducibility
Ata04G023850.1	MBS	CAACTG	887	6	+	Arabidopsis thaliana	MYB binding site involved in drought-inducibility
Ata04G023850.1	TATC-box	TATCCCA	1242	7	-	Oryza sativa	cis-acting element involved in gibberellin-responsiveness
Ata04G023850.1	TATC-box	TATCCCA	1376	7	-	Oryza sativa	cis-acting element involved in gibberellin-responsiveness
Ata05G032500.1	WRE3	CCACCT	1794	6	+	Pisum sativum
Ata05G032500.1	Myb-binding site	CAACAG	334	6	-	Nicotiana tabacum
Ata05G032500.1	Myb-binding site	CAACAG	511	6	+	Nicotiana tabacum
Ata05G032500.1	H-box	CCTACCNNNNNNNCTNNNNA	1797	9	+	Phaseolus vulgaris
Ata05G032500.1	MYB-like sequence	TAACCA	894	6	+	Arabidopsis thaliana
Ata05G032500.1	ERE	ATTTTAAA	751	8	+	Nicotiana glutinos
Ata05G032500.1	ERE	ATTTTAAA	839	8	-	Nicotiana glutinos
Ata05G032500.1	ERE	ATTTTAAA	984	8	+	Nicotiana glutinos
Ata05G032500.1	ERE	ATTTTAAA	1096	8	-	Nicotiana glutinos
Ata05G032500.1	ERE	ATTTTAAA	1686	8	-	Nicotiana glutinos
Ata05G032500.1	ABRE3a	TACGTG	497	6	-	Zea mays
Ata05G032500.1	TCT-motif	TCTTAC	1361	6	-	Arabidopsis thaliana	part of a light responsive element
Ata05G032500.1	MYB	CAACCA	36	6	+	Arabidopsis thaliana
Ata05G032500.1	MYB	CAACAG	334	6	-	Arabidopsis thaliana
Ata05G032500.1	MYB	CAACAG	511	6	+	Arabidopsis thaliana
Ata05G032500.1	MYB	TAACCA	894	6	+	Arabidopsis thaliana
Ata05G032500.1	MYB	CAACCA	949	6	+	Arabidopsis thaliana
Ata05G032500.1	ARE	AAACCA	126	6	+	Zea mays	cis-acting regulatory element essential for the anaerobic induction
Ata05G032500.1	ARE	AAACCA	253	6	+	Zea mays	cis-acting regulatory element essential for the anaerobic induction
Ata05G032500.1	CCGTCC motif	CCGTCC	1746	6	+	Nicotiana tabacum
Ata05G032500.1	CAT-box	GCCACT	437	6	-	Arabidopsis thaliana	cis-acting regulatory element related to meristem expression
Ata05G032500.1	A-box	CCGTCC	1746	6	+	Petroselinum crispum	cis-acting regulatory element
Ata05G032500.1	ABRE	ACGTG	271	5	-	Arabidopsis thaliana	cis-acting element involved in the abscisic acid responsiveness
Ata05G032500.1	ABRE	ACGTG	497	5	-	Arabidopsis thaliana	cis-acting element involved in the abscisic acid responsiveness
Ata05G032500.1	ABRE	CACGTG	591	6	+	Arabidopsis thaliana	cis-acting element involved in the abscisic acid responsiveness
Ata05G032500.1	ABRE	ACGTG	592	5	+	Arabidopsis thaliana	cis-acting element involved in the abscisic acid responsiveness
Ata05G032500.1	P-box	CCTTTTG	906	7	-	Oryza sativa	gibberellin-responsive element
Ata05G032500.1	I-box	cCATATCCAAT	376	10	+	Flaveria trinervia	part of a light responsive element
Ata05G032500.1	as-1	TGACG	2	5	+	Arabidopsis thaliana
Ata05G032500.1	W box	TTGACC	616	6	-	Arabidopsis thaliana
Ata05G032500.1	W box	TTGACC	805	6	-	Arabidopsis thaliana
Ata05G032500.1	CGTCA-motif	CGTCA	2	5	-	Hordeum vulgare	cis-acting regulatory element involved in the MeJA-responsiveness
Ata05G032500.1	Box 4	ATTAAT	774	6	+	Petroselinum crispum	part of a conserved DNA module involved in light responsiveness
Ata05G032500.1	Box 4	ATTAAT	1135	6	-	Petroselinum crispum	part of a conserved DNA module involved in light responsiveness
Ata05G032500.1	Box 4	ATTAAT	1216	6	-	Petroselinum crispum	part of a conserved DNA module involved in light responsiveness
Ata05G032500.1	G-box	CACGTC	271	6	+	Zea mays	cis-acting regulatory element involved in light responsiveness
Ata05G032500.1	G-box	TACGTG	497	6	-	Arabidopsis thaliana	cis-acting regulatory element involved in light responsiveness
Ata05G032500.1	G-box	CACGTG	591	6	+	Arabidopsis thaliana	cis-acting regulatory element involved in light responsiveness
Ata05G032500.1	AuxRR-core	GGTCCAT	363	7	+	Nicotiana tabacum	cis-acting regulatory element involved in auxin responsiveness
Ata05G032500.1	TGACG-motif	TGACG	2	5	+	Hordeum vulgare	cis-acting regulatory element involved in the MeJA-responsiveness
Ata05G032500.1	GARE-motif	TCTGTTG	511	7	-	Brassica oleracea	gibberellin-responsive element
Ata05G032500.1	GATA-motif	GATAGGG	1434	7	+	Pisum sativum	part of a light responsive element
Ata05G032500.1	circadian	CAAAGATATC	1463	9	-	Lycopersicon esculentum	cis-acting regulatory element involved in circadian control
Ata05G032500.1	TGA-element	AACGAC	192	6	+	Brassica oleracea	auxin-responsive element
Ata05G032500.1	WUN-motif	CCATTTCAA	925	9	+	Nicotiana glutinosa
Ata05G032500.1	G-Box	CACGTG	591	6	+	Pisum sativum	cis-acting regulatory element involved in light responsiveness
Ata05G032500.1	CCGTCC-box	CCGTCC	1746	6	+	Petroselinum hortense
Ata05G032500.1	ABRE4	CACGTA	497	6	+	Zea mays
Ata05G032500.1	GT1-motif	GGTTAAT	892	7	-	Avena sativa	light responsive element
Ata05G032500.1	GT1-motif	GGTTAA	893	6	-	Arabidopsis thaliana	light responsive element
Ata05G032500.1	GT1-motif	GGTTAAT	934	7	-	Avena sativa	light responsive element
Ata05G032500.1	GT1-motif	GGTTAA	935	6	-	Arabidopsis thaliana	light responsive element
Ata05G032500.1	TCA	TCATCTTCAT	391	9	+	Pisum sativum
Ata05G032500.1	Box II	TGGTAATAA	1329	9	-	Solanum tuberosum	part of a light responsive element
Ata05G032500.1	MYC	CATGTG	197	6	-	Arabidopsis thaliana
Ata05G032500.1	MYC	CATGTG	278	6	-	Arabidopsis thaliana
Ata05G032500.1	MYC	CATGTG	915	6	-	Arabidopsis thaliana
Ata07G044690.1	MYC	CATTTG	311	6	+	Arabidopsis thaliana
Ata07G044690.1	MYC	CATGTG	476	6	-	Arabidopsis thaliana
Ata07G044690.1	MYC	CATTTG	614	6	+	Arabidopsis thaliana
Ata07G044690.1	MYC	CATTTG	1027	6	-	Arabidopsis thaliana
Ata07G044690.1	MYC	CATGTG	1678	6	+	Arabidopsis thaliana
Ata07G044690.1	Box II	TGGTAATAA	748	9	+	Solanum tuberosum	part of a light responsive element
Ata07G044690.1	TCA	TCATCTTCAT	1935	9	+	Pisum sativum
Ata07G044690.1	G-Box	CACGTT	1139	6	+	Pisum sativum	cis-acting regulatory element involved in light responsiveness
Ata07G044690.1	circadian	CAAAGATATC	683	9	+	Lycopersicon esculentum	cis-acting regulatory element involved in circadian control
Ata07G044690.1	TCCC-motif	TCTCCCT	1875	7	+	Spinacia oleracea	part of a light responsive element
Ata07G044690.1	AuxRR-core	GGTCCAT	1404	7	-	Nicotiana tabacum	cis-acting regulatory element involved in auxin responsiveness
Ata07G044690.1	GCN4_motif	TGAGTCA	775	7	-	Oryza sativa	cis-regulatory element involved in endosperm expression
Ata07G044690.1	G-box	CACGTC	1099	6	+	Zea mays	cis-acting regulatory element involved in light responsiveness
Ata07G044690.1	W box	TTGACC	264	6	-	Arabidopsis thaliana
Ata07G044690.1	W box	TTGACC	366	6	-	Arabidopsis thaliana
Ata07G044690.1	W box	TTGACC	1689	6	+	Arabidopsis thaliana
Ata07G044690.1	W box	TTGACC	1742	6	+	Arabidopsis thaliana
Ata07G044690.1	MBS	CAACTG	1410	6	+	Arabidopsis thaliana	MYB binding site involved in drought-inducibility
Ata07G044690.1	TATC-box	TATCCCA	832	7	-	Oryza sativa	cis-acting element involved in gibberellin-responsiveness
Ata07G044690.1	TATC-box	TATCCCA	901	7	-	Oryza sativa	cis-acting element involved in gibberellin-responsiveness
Ata07G044690.1	TATC-box	TATCCCA	921	7	+	Oryza sativa	cis-acting element involved in gibberellin-responsiveness
Ata07G044690.1	ABRE	ACGTG	1099	5	-	Arabidopsis thaliana	cis-acting element involved in the abscisic acid responsiveness
Ata07G044690.1	ABRE	ACGTG	1139	5	-	Arabidopsis thaliana	cis-acting element involved in the abscisic acid responsiveness
Ata07G044690.1	Myb	TAACTG	871	6	+	Arabidopsis thaliana
Ata07G044690.1	Myb	CAACTG	1410	6	+	Arabidopsis thaliana
Ata07G044690.1	MYB	CAACCA	723	6	-	Arabidopsis thaliana
Ata07G044690.1	MYB	CAACCA	1477	6	-	Arabidopsis thaliana
Ata07G044690.1	ARE	AAACCA	487	6	+	Zea mays	cis-acting regulatory element essential for the anaerobic induction
Ata07G044690.1	ARE	AAACCA	623	6	-	Zea mays	cis-acting regulatory element essential for the anaerobic induction
Ata07G044690.1	ARE	AAACCA	1717	6	+	Zea mays	cis-acting regulatory element essential for the anaerobic induction
Ata07G044690.1	Myc	TCTCTTA	27	7	+	Arabidopsis thaliana
Ata07G044690.1	Myc	TCTCTTA	292	7	+	Arabidopsis thaliana
Ata07G044690.1	Myc	TCTCTTA	1053	7	-	Arabidopsis thaliana
Ata07G044690.1	chs-CMA2a	TCACTTGA	1738	8	+	Petroselinum crispum	part of a light responsive element
Ata07G044690.1	TCT-motif	TCTTAC	1355	6	+	Arabidopsis thaliana	part of a light responsive element
Ata07G044690.1	TCT-motif	TCTTAC	1918	6	+	Arabidopsis thaliana	part of a light responsive element
Ata07G044690.1	AAGAA-motif	gGTAAAGAAA	264	9	+	Avena sativa
Ata07G044690.1	AAGAA-motif	gGTAAAGAAA	1381	9	-	Avena sativa
Ata07G044690.1	AT-rich element	ATAGAAATCAA	1753	11	-	Glycine max	binding site of AT-rich DNA binding protein (ATBP-1)
Ata07G044690.1	LAMP-element	CTTTATCA	1384	8	+	Pisum sativum	part of a light responsive element
Ata07G044690.1	WRE3	CCACCT	620	6	-	Pisum sativum
Ata07G044690.1	TC-rich repeats	GTTTTCTTAC	481	9	-	Nicotiana tabacum	cis-acting element involved in defense and stress responsiveness
Ata07G044690.1	DRE core	GCCGAC	816	6	+	Arabidopsis thaliana

## Sheet: Supplementary Table 7
Supplementary Table S7 TPM values of predicted C22SDs and C24SMTs in different organs from the two Asparagus L. species
Asparagus officinalis C22SDs													Asparagus taliensis C22SDs
Gene ID	Gene name	AoGu__F1	AoGu__F2	AoGu__F3	AoGu__R1	AoGu__R2	AoGu__R3	AoGu__S1	AoGu__S2	AoGu__S3			Gene ID	Gene name	Ata_F_F_1	Ata_F_F_2	Ata_F_F_3	Ata_F_R_1	Ata_F_R_2	Ata_F_R_3	Ata_F_S_1	Ata_F_S_2	Ata_F_S_3
evm.model.AsparagusV1_01.2523	AofC22SD1	157.25	150.165	155.219	17.486	12.611	13.695	136.436	121.584	141.988			Ata01G028090.1	AtaC22SD1	0.037	0.037	0.027	0.037	0.037	0.047	0.037	0	0.037
evm.model.AsparagusV1_07.1756	AofC22SD2	0.846	0.683	0.571	0	0	0.078	0	0	0.07			Ata01G028120.1	AtaC22SD2	140.839	129.112	146.357	1.327	0.229	0.241	5.472	5.855	7.924
evm.model.AsparagusV1_05.3569	AofC22SD3	0.975	1.547	1.051	4.013	3.026	3.846	1.492	1.041	1.225			Ata05G042580.1	AtaC22SD3	0.683	0.571	0	25.144	9.47	11.643	2.629	6.262	4.823
evm.model.AsparagusV1_10.875	AofC22SD4	0.103	0	0.1	0	0	0	0	0	0			Ata0G001960.1	AtaC22SD4	0.846	0.683	0.571	0	0.683	0.571	0.571	0	0.683
evm.model.AsparagusV1_08.271	AofC22SD5	0.975	1.547	1.051	0	0	0	0	0	0			Ata09G008170.1	AtaC22SD5	0.571	0	0.683	0	0	0.571	0	0.683	0
evm.model.AsparagusV1_06.1	AofC22SD6	0.846	0.683	0.571	0	0.975	1.547	1.051	1.022	1.026			Ata06G007420.1	AtaC22SD6	0.162	0.037	0.329	13.953	13.682	12.863	0.571	0	0.683
Asparagus officinalis C24SMTs													Asparagus taliensis C24SMTs
Gene ID	Gene name	AoGu__F1	AoGu__F2	AoGu__F3	AoGu__R1	AoGu__R2	AoGu__R3	AoGu__S1	AoGu__S2	AoGu__S3			Gene ID	Gene name	Ata_F_F_1	Ata_F_F_2	Ata_F_F_3	Ata_F_R_1	Ata_F_R_2	Ata_F_R_3	Ata_F_S_1	Ata_F_S_2	Ata_F_S_3
evm.model.AsparagusV1_03.1482	AofC24SMT1-1	144.416	177.719	266.294	33.215	36.433	40.734	151.828	176.573	166.527			Ata03G019380.1	AtaC24SMT1-1	75.733	63.902	62.117	198.937	161.309	95.884	190.842	164.249	147.176
evm.model.AsparagusV1_07.3723	AofC24SMT1-2	1.985	1.183	1.321	1.621	1.428	1.189	1.581	1.835	1.629			Ata07G044690.1	AtaC24SMT1-2	1.006	1.714	1.293	1.33	1.267	1.765	1.906	1.121	2.38
evm.model.AsparagusV1_01.354	AofC24SMT2-1	2.895	0.254	0.166	2.23	1.385	2.895	1.385	0.146	0.109			Ata04G023850.1	AtaC24SMT2-1	231.713	157.557	170.121	177.296	150.706	133.818	201.965	181.334	171.996
evm.model.AsparagusV1_05.2788	AofC24SMT2-2	1.385	1.511	1.733	12.511	15.733	14.296	2.511	1.733	1.296			Ata03G025910.1	AtaC24SMT2-2	78.837	56.454	61.63	0	0	0	66.421	52.317	55.17
													Ata01G004350.1	AtaC24SMT2-3	88.715	40.65	35.907	2.385	4.457	4.385	4.631	4.513	4.133
													Ata05G032500.1	AtaC24SMT2-4	78.837	56.454	61.63	12.968	12.385	13.457	66.421	52.317	55.17
													Ata04G010600.1	AtaC24SMT2-5		0.193	0.149	0.145	0.193	0.149	0.145	0.188	0.305	0.107

## Sheet: Supplementary Table 8
Supplementary Table S8 Candidate gene and transcription factors correlation
STable S8A AofC22SD1 and transcription factors correlattion
Gene ID	source	target	cor					TPM values
evm.model.AsparagusV1_01.2523|C22SD2	AofG01.2523|C22SD2	AofG05.2491|AP2	0.991364				AoGu__F1	AoGu__F2	AoGu__F3	AoGu__R1	AoGu__R2	AoGu__R3	AoGu__S1	AoGu__S2	AoGu__S3
evm.model.AsparagusV1_01.2523|C22SD2	AofG01.2523|C22SD2	AofG07.1491|ARF	0.987479			AofG01.2523|C22SD2	157.25	150.165	155.219	17.486	12.611	13.695	136.436	121.584	141.988
evm.model.AsparagusV1_01.2523|C22SD2	AofG01.2523|C22SD2	AofG07.3073|B3	0.960276			AofG09.1241|SDR	27.445	23.084	23.892	30.704	56.657	39.02	23.09	25.575	21.654
evm.model.AsparagusV1_01.2523|C22SD2	AofG01.2523|C22SD2	AofG0.1070|bHLH	0.985591			AofG06.1348|P450	48.855	43.048	39.089	252.836	224.73	144.305	89.35	61.597	72.201
evm.model.AsparagusV1_01.2523|C22SD2	AofG01.2523|C22SD2	AofG08.1428|bHLH	0.970027			AofG05.2278|P450	63.69	42.814	60.379	34.289	53.424	59.552	55.361	29.591	44.371
evm.model.AsparagusV1_01.2523|C22SD2	AofG01.2523|C22SD2	AofG04.1698|bHLH	0.937618			AofG05.2491|AP2	0	0	0.112	0.511	1.308	1.165	0	0	0
evm.model.AsparagusV1_01.2523|C22SD2	AofG01.2523|C22SD2	AofG03.330|bHLH	0.930959			AofG03.2339|AP2	0	0	0	0	0.084	0	0	0	0
evm.model.AsparagusV1_01.2523|C22SD2	AofG01.2523|C22SD2	AofG07.3250|CPP	0.953802			AofG07.1491|ARF	0.026	0.132	0	0.603	1.413	0.888	0	0.051	0
evm.model.AsparagusV1_01.2523|C22SD2	AofG01.2523|C22SD2	AofG04.1238|E2F/DP	0.9365			AofG07.3073|B3	0	0	0	12.009	16.622	16.321	0	0.068	0.062
evm.model.AsparagusV1_01.2523|C22SD2	AofG01.2523|C22SD2	AofG03.81|MYB	0.998812			AofG01.1784|B3	3.162	2.31	0.907	25.959	17.722	11.202	4.136	2.841	2.299
evm.model.AsparagusV1_05.2278|P450	AofG05.2278|P450	AofG09.665|NAC	0.637771			AofG0.1070|bHLH	0	0	0	1.15	5.156	3.671	0.348	0.103	0.278
evm.model.AsparagusV1_06.1348|P450	AofG06.1348|P450	AofG01.1784|B3	0.979522			AofG08.1428|bHLH	0.177	0.305	0.129	1.174	12.281	8.625	0.212	0.307	0.394
evm.model.AsparagusV1_06.1348|P450	AofG06.1348|P450	AofG04.1698|bHLH	0.915185			AofG04.1698|bHLH	0	0	0	9.156	11.021	9.679	0.137	0.353	0.064
evm.model.AsparagusV1_06.1348|P450	AofG06.1348|P450	AofG05.2246|bHLH	-0.897805			AofG03.330|bHLH	0	0.116	0.218	1.654	8.834	3.318	0.043	0.267	0.16
evm.model.AsparagusV1_06.1348|P450	AofG06.1348|P450	AofG04.980|FAR1	-0.912293			AofG05.2246|bHLH	30.416	37.461	35.861	13.506	12.019	12.772	23.394	28.713	26.112
evm.model.AsparagusV1_06.1348|P450	AofG06.1348|P450	AofG08.388|GRAS	0.926053			AofG07.3250|CPP	4.156	3.418	4.645	5.354	9.521	9.502	4.992	4.073	4.184
evm.model.AsparagusV1_06.1348|P450	AofG06.1348|P450	AofG09.1627|NAC	0.975764			AofG04.1238|E2F/DP	4.701	4.427	4.538	7.534	8.325	7.865	4.532	5.522	4.504
evm.model.AsparagusV1_06.1348|P450	AofG06.1348|P450	AofG07.3627|NF-YA	0.908266			AofG04.980|FAR1	20.78	20.931	22.906	15.053	12.562	15.27	18.715	18.867	20.051
evm.model.AsparagusV1_06.1348|P450	AofG06.1348|P450	AofG09.1375|SBP	0.967459			AofG08.388|GRAS	1.174	2.025	1.011	4.419	3.784	3.76	1.559	1.29	1.249
evm.model.AsparagusV1_06.1348|P450	AofG06.1348|P450	AofG04.3383|SRS	0.934162			AofG03.81|MYB	0	0.064	0	0.273	0.787	0.581	0	0.037	0
evm.model.AsparagusV1_06.1348|P450	AofG06.1348|P450	AofG07.1651|SRS	0.925907			AofG09.665|NAC	164.799	94.964	150.496	51.136	63.757	79.988	160.35	75.743	115.941
evm.model.AsparagusV1_09.1241|SDR	AofG09.1241|SDR	AofG05.2491|AP2	0.926431			AofG09.1627|NAC	0.32	0.621	0.155	5.833	4.754	4.03	0.88	0.475	0.89
evm.model.AsparagusV1_09.1241|SDR	AofG09.1241|SDR	AofG03.2339|AP2	0.880742			AofG07.3627|NF-YA	46.507	43.972	47.019	90.879	73.752	75.119	39.924	36.391	39.147
evm.model.AsparagusV1_09.1241|SDR	AofG09.1241|SDR	AofG07.1491|ARF	0.9629			AofG06.2016|SAP	0.545	0.174	0.482	0.698	2.365	1.194	0.442	0.117	0.517
evm.model.AsparagusV1_09.1241|SDR	AofG09.1241|SDR	AofG03.330|bHLH	0.984413			AofG09.1375|SBP	0.418	1.443	0.463	11.445	12.94	7.293	1.429	2.365	0.798
evm.model.AsparagusV1_09.1241|SDR	AofG09.1241|SDR	AofG0.1070|bHLH	0.960427			AofG07.1651|SRS	2.259	3.389	1.333	14.471	20.158	9.459	1.315	2.721	1.487
evm.model.AsparagusV1_09.1241|SDR	AofG09.1241|SDR	AofG08.1428|bHLH	0.958616			AofG04.3383|SRS	0	0	0	0.503	0.484	0.383	0.065	0.135	0.243
evm.model.AsparagusV1_09.1241|SDR	AofG09.1241|SDR	AofG07.3250|CPP	0.891563
evm.model.AsparagusV1_09.1241|SDR	AofG09.1241|SDR	AofG03.81|MYB	0.957346
evm.model.AsparagusV1_09.1241|SDR	AofG09.1241|SDR	AofG06.2016|SAP	0.964529
evm.model.AsparagusV1_09.1241|SDR	AofG09.1241|SDR	AofG07.1651|SRS	0.891984
STable S8B AtaC22SD2 and transcription factors correlattion
source	target	cor
Ata01G028120|C22SD1	Ata01G009880|NAC	0.916563							TPM values
Ata01G028120|C22SD1	Ata01G031750|NF-YC	0.845648					Ata_F_F_1	Ata_F_F_2	Ata_F_F_3	Ata_F_R_1	Ata_F_R_2	Ata_F_R_3	Ata_F_S_1	Ata_F_S_2	Ata_F_S_3
Ata01G028120|C22SD1	Ata07G001290|C2H2	0.804364				Ata07G033580|bHLH	0.635	0.645	0.07	2.646	1.014	0.535	0	0.229	0
Ata01G028120|C22SD1	Ata07G025920|TCP	0.810635				Ata03G035290|P450	0.046	0.144	0.14	1.48	0.255	0.067	0	0	0
Ata01G028120|C22SD1	Ata07G041190|C3H	0.829102				Ata07G030510|ERF	0	0	0	9.194	0.867	0.653	0	0	0
Ata01G028120|C22SD1	Ata09G000080|Trihelix	0.802839				Ata0G021300|P450	0.485	34.885	0.517	2.843	0.365	0.44	0	0	0.148
Ata02G021700|PSY	Ata01G031750|NF-YC	0.949668				Ata03G025080|GRAS	0	0.152	0.03	9.282	0.591	1.189	0	0	0
Ata02G021700|PSY	Ata07G041190|C3H	0.95026				Ata07G011770|P450	0	0.136	0	16.704	1.921	1.771	0	0.217	0
Ata02G021700|PSY	Ata09G015030|GRAS	0.961766				Ata09G015030|GRAS	0	0	0	14.304	1.789	1.493	0	0	0
Ata03G033690|TPS	Ata01G031750|NF-YC	0.978701				Ata08G009940|P450	0.605	54.15	0.44	3.161	0.188	0.198	0	0	0.134
Ata03G033690|TPS	Ata03G025080|GRAS	0.981118				Ata09G000080|Trihelix	2.144	0.409	0.313	20.734	4.084	3.486	0.258	0.701	1.42
Ata03G033690|TPS	Ata09G015030|GRAS	0.986308				Ata07G001290|C2H2	1.458	0.621	0.518	14.366	2.98	1.818	0	0.284	0
Ata03G033770||TPS	Ata01G031750|NF-YC	0.987722				Ata07G025920|TCP	37.455	38.067	37.091	251.405	147.775	139.613	59.112	40.83	34.689
Ata03G033770||TPS	Ata09G015030|GRAS	0.983231				Ata07G041190|C3H	1.784	0.838	1.244	26.488	6.316	6.245	2.208	1.834	2.881
Ata03G035290|P450	Ata03G025080|GRAS	0.907935				Ata01G031750|NF-YC	7.216	2.468	11.102	46.637	8.455	8.622	1.817	0.247	0.517
Ata03G035290|P450	Ata07G001290|C2H2	0.878158				Ata01G009880|NAC	9.619	31.838	0.855	4.958	2.099	1.393	0.712	0.422	0.368
Ata03G035290|P450	Ata07G030510|ERF	0.912859				Ata07G018600|SDR	0	0	0	5.277	0.788	0.83	0	0.079	0
Ata03G035290|P450	Ata07G033580|bHLH	0.908715				Ata01G028120|C22SD2	140.839	129.112	146.357	1.327	0.229	0.241	5.472	5.855	7.924
Ata03G035290|P450	Ata09G000080|Trihelix	0.894528
Ata03G035290|P450	Ata09G015030|GRAS	0.883849
Ata04G010420|P450	Ata07G033580|bHLH	0.9536
Ata04G016240|P450	Ata01G031750|NF-YC	0.991715
Ata04G016240|P450	Ata09G015030|GRAS	0.992753
Ata04G036600|CCD	Ata03G025080|GRAS	0.965449
Ata04G036600|CCD	Ata07G030510|ERF	0.956884
Ata04G036600|CCD	Ata09G015030|GRAS	0.956255
Ata05G036940|P450	Ata03G025080|GRAS	0.93585
Ata05G036940|P450	Ata07G001290|C2H2	0.9035
Ata06G003580|P450	Ata03G025080|GRAS	0.970612
Ata06G003580|P450	Ata07G030510|ERF	0.971708
Ata06G003580|P450	Ata09G015030|GRAS	0.956429
Ata07G011770|P450	Ata01G009880|NAC	0.839
Ata07G011770|P450	Ata01G031750|NF-YC	0.988464
Ata07G011770|P450	Ata07G025920|TCP	0.85143
Ata07G011770|P450	Ata09G000080|Trihelix	0.990939
Ata07G011780|P450	Ata09G015030|GRAS	0.985048
Ata07G018600|SDR	Ata03G025080|GRAS	0.865464
Ata07G018600|SDR	Ata07G030510|ERF	0.903563
Ata07G018600|SDR	Ata07G033580|bHLH	0.832276
Ata07G018600|SDR	Ata09G015030|GRAS	0.839746
Ata08G009940|P450	Ata01G031750|NF-YC	0.974266
Ata08G009940|P450	Ata03G025080|GRAS	0.958135
Ata08G009940|P450	Ata07G001290|C2H2	0.969268
Ata08G009940|P450	Ata07G041190|C3H	0.964837
Ata08G009940|P450	Ata09G000080|Trihelix	0.969335
Ata08G009940|P450	Ata09G015030|GRAS	0.972408
Ata0G021300|P450	Ata01G031750|NF-YC	0.992936
Ata0G021300|P450	Ata07G001290|C2H2	0.985928
Ata0G021300|P450	Ata07G041190|C3H	0.988908
Ata0G021300|P450	Ata09G015030|GRAS	0.989032
Ata0G024270|PSY	Ata01G009880|NAC	0.777694
Ata0G024270|PSY	Ata01G031750|NF-YC	0.95097
Ata0G024270|PSY	Ata07G025920|TCP	0.781277
Ata0G024270|PSY	Ata09G000080|Trihelix	0.943934
STable S8C AofC24SMT1 and transcription factors correlattion
Gene ID	source	target	cor					TPM values
evm.model.AsparagusV1_03.1482|SMT1	AofG03.1482|SMT1	AofG05.2233|bHLH	0.92811				AoGu__F1	AoGu__F2	AoGu__F3	AoGu__R1	AoGu__R2	AoGu__R3	AoGu__S1	AoGu__S2	AoGu__S3
evm.model.AsparagusV1_03.1482|SMT1	AofG03.1482|SMT1	AofG03.1038|bHLH	0.721188			AofG03.1482|SMT1	144.416	177.719	266.294	33.215	36.433	40.734	151.828	176.573	166.527
evm.model.AsparagusV1_03.1482|SMT1	AofG03.1482|SMT1	AofG05.2129|C2H2	-0.859094			AofG07.2410|SSR2	21.245	14.832	20.329	73.213	54.683	68.054	16.399	12.429	16.74
evm.model.AsparagusV1_03.1482|SMT1	AofG03.1482|SMT1	AofG08.472|C2H2	0.956793			AofG05.2233|bHLH	4.46	4.366	4.63	9.647	18.336	18.866	5.213	3.467	4.855
evm.model.AsparagusV1_03.1482|SMT1	AofG03.1482|SMT1	AofG07.3081|G2-like	0.991872			AofG03.1038|bHLH	29.352	48.51	39.331	64.199	54.231	43.194	15.962	26.984	23.54
evm.model.AsparagusV1_03.1482|SMT1	AofG03.1482|SMT1	AofG09.1226|G2-like	0.810223			AofG05.2129|C2H2	1.185	1.111	0.749	0	0	0.058	2.218	1.529	1.882
evm.model.AsparagusV1_03.1482|SMT1	AofG03.1482|SMT1	AofG04.1468|SBP	0.7421			AofG08.472|C2H2	2.836	4.728	2.414	27.05	21.321	23.649	5.682	9.632	5.394
evm.model.AsparagusV1_03.1482|SMT1	AofG03.1482|SMT1	AofG01.249|Trihelix	0.913807			AofG07.3081|G2-like	3.193	2.281	3.626	15.95	20.055	19.385	1.956	3.751	2.71
evm.model.AsparagusV1_03.1482|SMT1	AofG03.1482|SMT1	AofG07.1165|WRKY	-0.767613			AofG09.1226|G2-like	13.946	14.201	19.514	19.245	23.688	21.33	9.435	10.634	11.513
evm.model.AsparagusV1_07.2410|SSR2	AofG07.2410|SSR2	AofG05.2233|bHLH	0.83054			AofG04.1468|SBP	1.537	1.924	1.633	4.017	18.455	8.715	3.129	3.482	2.649
evm.model.AsparagusV1_07.2410|SSR2	AofG07.2410|SSR2	AofG03.1038|bHLH	0.740824			AofG01.249|Trihelix	5.93	6.821	4.645	15.946	12.031	14.443	8.319	7.089	8.275
evm.model.AsparagusV1_07.2410|SSR2	AofG07.2410|SSR2	AofG05.2129|C2H2	-0.857942			AofG07.1165|WRKY	40.985	22.068	34.758	0.462	4.138	2.163	81.194	39.153	85.05
evm.model.AsparagusV1_07.2410|SSR2	AofG07.2410|SSR2	AofG08.472|C2H2	0.949525
evm.model.AsparagusV1_07.2410|SSR2	AofG07.2410|SSR2	AofG07.3081|G2-like	0.94237
evm.model.AsparagusV1_07.2410|SSR2	AofG07.2410|SSR2	AofG09.1226|G2-like	0.777175
evm.model.AsparagusV1_07.2410|SSR2	AofG07.2410|SSR2	AofG01.249|Trihelix	0.93373
evm.model.AsparagusV1_07.2410|SSR2	AofG07.2410|SSR2	AofG07.1165|WRKY	-0.747473
STable S8D AtaC24SMT1 and transcription factors correlattion								TPM values
source	target	cor					Ata_F_F_1	Ata_F_F_2	Ata_F_F_3	Ata_F_R_1	Ata_F_R_2	Ata_F_R_3	Ata_F_S_1	Ata_F_S_2	Ata_F_S_3
Ata03G019380|SMT1	Ata07G046220|bHLH	0.767025				Ata03G019380|SMT1	75.733	63.902	62.117	198.937	161.309	95.884	190.842	164.249	147.176
Ata03G019380|SMT1	Ata06G009290|bHLH	0.723687				Ata07G046220|bHLH	16.266	13.444	14.636	2.991	4.074	5.366	6.446	5.711	6.432
Ata03G019380|SMT1	Ata07G007340|bZIP	0.70879				Ata06G009290|bHLH	0.552	0.849	0.483	0	0	0	0	0	0
Ata03G019380|SMT1	Ata05G034150|C2H2	0.743333				Ata07G007340|bZIP	83.017	77.609	83.646	36.522	34.936	35.335	55.978	44.004	49.126
Ata03G019380|SMT1	Ata04G004000|C2H2	0.857891				Ata05G034150|C2H2	0.846	0.683	0.571	0	0	0.078	0	0	0.07
Ata03G019380|SMT1	Ata07G041290|HD-ZIP	0.909303				Ata04G004000|C2H2	0.975	1.547	1.051	0	0	0	0	0	0
Ata03G019380|SMT1	Ata07G012440|SBP	0.788978				Ata07G041290|HD-ZIP	38.789	48.08	47.639	7.179	5.1	2.975	4.474	6.259	4.745
Ata03G019380|SMT1	Ata01G033400|WRKY	-0.759735				Ata07G012440|SBP	12.872	16.965	11.936	3.127	5.725	4.118	5.088	4.43	4.589
						Ata01G033400|WRKY	58.685	43.794	40.332	158.63	88.939	84.119	104.281	102.345	117.508

## Sheet: Supplementary Table 9
Supplementary Table S9 Model prediction parameters of C22SDs and C24SMTs from the two Asparagus L. species
STable S9A C22SD Candidates
Names	Fraction disordered	Rank score	Name	Fraction disordered	Rank score	RMSD	MatchAlign Score
AofC22SD1	0.02	0.95	NcERG5	0.06	0.94	1.5	658
AofC22SD2	0.06	0.91	NcERG5	0.06	0.94	14.664	197
AofC22SD3	0.34	0.79	NcERG5	0.06	0.94	6.96	122
AofC22SD4	0.09	0.93	NcERG5	0.06	0.94	1.566	153
AofC22SD5	0	0.82	NcERG5	0.06	0.94	3.297	174.5
AofC22SD6	0.07	0.57	NcERG5	0.06	0.94	6.795	138.5
AtaC22SD1	0.02	0.92	NcERG5	0.06	0.94	1.48	581
AtaC22SD2	0.02	0.95	NcERG5	0.06	0.94	1.452	650.5
AtaC22SD3	0.16	0.9	NcERG5	0.06	0.94	7.638	189
AtaC22SD4	0.08	0.94	NcERG5	0.06	0.94	4.216	267
AtaC22SD5	0.08	0.94	NcERG5	0.06	0.94	4.177	265
AtaC22SD6	0	0.94	NcERG5	0.06	0.94	10.629	204
STable S9B C24SMT Candidates
Names	Fraction disordered	Rank score	Name	Fraction disordered	Rank score	RMSD	MatchAlign Score
AofC24SMT1-1	0	0.91	NcERG6	0	0.93	0.512	784.5
AofC24SMT1-2	0	0.82	NcERG6	0	0.93	0.945	427.5
AofC24SMT2-1	0.05	0.67	NcERG6	0	0.93	1.361	167.5
AofC24SMT2-2	0.08	0.79	NcERG6	0	0.93	1.621	175.5
AtaC24SMT1-1	0	0.91	NcERG6	0	0.93	0.532	784.5
AtaC24SMT1-2	0	0.81	NcERG6	0	0.93	0.912	615.5
AtaC24SMT2-1	0.07	0.87	NcERG6	0	0.93	0.84	573.5
AtaC24SMT2-2	0.2	0.68	NcERG6	0	0.93	1.509	132.5
AtaC24SMT2-3	0	0.79	NcERG6	0	0.93	1.29	162.5
AtaC24SMT2-4	0	0.84	NcERG6	0	0.93	1.079	179.5
AtaC24SMT2-5	0.05	0.9	NcERG6	0	0.93	1.354	193
Notes:
Fraction disordered: a scalar in the range 0-1 to indicate the proportion of the predicted structure that is disordered. The closer the value is to 1, the higher the proportion of disordered part in the protein structure.
Ranking score (RS): a measure of the performance of the prediction algorithm, which evaluates the prediction performance based on the ranking of the node pairs, and a high Ranking Score means good prediction performance.
RMSD: Root Mean Square Deviation, is an important measure of the difference between the structures of two molecules or proteins. The smaller the RMSD value, the smaller the difference between the two structures and the more similar the structures.
MatchAlign score: a quantitative metric to evaluate the spatial similarity of two protein structures. When the MatchAlign score is higher, there is more structural similarity.

## Sheet: Supplementary Table 10
Supplementary Table S10 Docking scores of predicted C22SD and C24SMT proteins with different Ligands
STable S10A Docking scores of predicted C22SD proteins with the Ligand Ergosta-5,7,24(28)-trienol
Gene ID	Gene name	Ligand	Docking score (Kcal/mol)
evm.model.AsparagusV1_01.2523	AofC22SD1	Ergosta-5,7,24(28)-trienol	-8
evm.model.AsparagusV1_07.1756	AofC22SD2	Ergosta-5,7,24(28)-trienol	-8
evm.model.AsparagusV1_05.3569	AofC22SD3	Ergosta-5,7,24(28)-trienol	-8
evm.model.AsparagusV1_10.875	AofC22SD4	Ergosta-5,7,24(28)-trienol	-7.8
evm.model.AsparagusV1_08.271	AofC22SD5	Ergosta-5,7,24(28)-trienol	-7.1
evm.model.AsparagusV1_06.1	AofC22SD6	Ergosta-5,7,24(28)-trienol	-7.5
Ata01G028090.1	AtaC22SD1	Ergosta-5,7,24(28)-trienol	-7.3
Ata01G028120.1	AtaC22SD2	Ergosta-5,7,24(28)-trienol	-8.9
Ata05G042580.1	AtaC22SD3	Ergosta-5,7,24(28)-trienol	-7.9
Ata0G001960.1	AtaC22SD4	Ergosta-5,7,24(28)-trienol	-6.6
Ata09G008170.1	AtaC22SD5	Ergosta-5,7,24(28)-trienol	-7.4
Ata06G007420.1	AtaC22SD6	Ergosta-5,7,24(28)-trienol	-8
STable S10B Docking scores of predicted C24SMT proteins with the Ligand Zymosterol
Gene ID	Gene name	Ligand	Docking score (Kcal/mol)
evm.model.AsparagusV1_03.1482	AofC24SMT1-1	Zymosterol	-11
evm.model.AsparagusV1_07.3723	AofC24SMT1-2	Zymosterol	-6.6
evm.model.AsparagusV1_01.354	AofC24SMT2-1	Zymosterol	-8.7
evm.model.AsparagusV1_05.2788	AofC24SMT2-2	Zymosterol	-7.6
Ata03G019380.1	AtaC24SMT1-1	Zymosterol	-11
Ata07G044690.1	AtaC24SMT1-2	Zymosterol	-8.6
Ata04G023850.1	AtaC24SMT2-1	Zymosterol	-9.1
Ata03G025910.1	AtaC24SMT2-2	Zymosterol	-7.1
Ata01G004350.1	AtaC24SMT2-3	Zymosterol	-6.2
Ata05G032500.1	AtaC24SMT2-4	Zymosterol	-7.3
Ata04G010600.1	AtaC24SMT2-5	Zymosterol	-6.4

[truncated: 1 more sheets: Supplementary Table 11]
